# Supplementary material for: Exome sequencing in multiple sclerosis families identifies 12 candidate genes and nominates biological pathways for the genesis of disease
Source: PLoS Genet. 2019 Jun 6;15(6):e1008180. doi: 10.1371/journal.pgen.1008180 (PMC6553700; doi:10.1371/journal.pgen.1008180)
Supplement: S4 Table — Genomic coordinates from NCBI Build 37.1 (hg19) and dbSNP refSNP (rs) identifiers from build 147 are provided. Minor allele frequency (MAF) for MS families and the Genome Aggregation Database (GnomAD) are given. (ZIP) [file pgen.1008180.s004.zip]

Archive with 1 entries (1 files):
- TS4 - WES variants.txt
