# Supplementary material for: Exome sequencing in multiple sclerosis families identifies 12 candidate genes and nominates biological pathways for the genesis of disease
Source: PLoS Genet. 2019 Jun 6;15(6):e1008180. doi: 10.1371/journal.pgen.1008180 (PMC6553700; doi:10.1371/journal.pgen.1008180)
Supplement: S4 Table — Genomic coordinates from NCBI Build 37.1 (hg19) and dbSNP refSNP (rs) identifiers from build 147 are provided. Minor allele frequency (MAF) for MS families and the Genome Aggregation Database (GnomAD) are given. (ZIP) [file pgen.1008180.s004.zip › TS4 - WES variants.txt]

Table S4 - Variants identified in WES data from 132 MS patients from 34 multi-incident families.
The majority of variants have not been validated and may represent sequencing artifacts.
Chromosome	Position (hg19)	Reference	Alternate	Gene	Gene location	Transcript:cDNA:Amino acid change	dbSNP v147	gnomAD MAF	WES MAF
1	69511	A	G	OR4F5	exonic	OR4F5:NM_001005484:exon1:c.421A>G:p.T141A	rs2691305	0.9506	0.00379
1	865461	AGCCCCACCTTCCTCTCCTCCT	A	SAMD11	intronic	NA	NA	NA	0.00379
1	865628	G	A	SAMD11	exonic	SAMD11:NM_152486:exon3:c.166G>A:p.G56S	rs41285790	0.0036	0.01136
1	865694	C	T	SAMD11	exonic	SAMD11:NM_152486:exon3:c.232C>T:p.H78Y	rs9988179	0.0287	0.00379
1	866511	C	CCCCT	SAMD11	intronic	NA	rs375757231	0.6104	0.02652
1	871215	C	G	SAMD11	exonic	SAMD11:NM_152486:exon5:c.369C>G:p.P123P	rs28419423	0.0296	0.01136
1	871334	G	T	SAMD11	intronic	NA	rs4072383	NA	0.68939
1	874548	AGGGGA	GAGGGGAG	SAMD11	intronic	NA	NA	NA	0.00379
1	874549	A	G	SAMD11	intronic	NA	NA	NA	0.00379
1	874778	GCCTCCCCAGCCACGGTGAGGACCCACCCTGGCATGATCCCCCTCATCA	G	SAMD11	exonic	SAMD11:NM_152486:exon7:c.644_692G	rs568340123	0.0403	0.04924
1	874809	G	C	SAMD11	exonic	SAMD11:NM_152486:exon7:c.675G>C:p.W225C	rs200584816	0.0014	0.01136
1	874811	AC	C	SAMD11	exonic	SAMD11:NM_152486:exon7:c.677_678C	NA	NA	0.00379
1	874817	C	T	SAMD11	exonic	SAMD11:NM_152486:exon7:c.683C>T:p.P228L	rs201898716	0.0003	0.01894
1	874820	CT	TC	SAMD11	exonic	SAMD11:NM_152486:exon7:c.686_687TC	NA	NA	0.00379
1	874820	C	T	SAMD11	exonic	SAMD11:NM_152486:exon7:c.686C>T:p.P229L	NA	4.21E-06	0.01136
1	874821	TC	C	SAMD11	exonic	SAMD11:NM_152486:exon7:c.687_688C	NA	NA	0.00758
1	874912	T	C	SAMD11	intronic	NA	rs550578649	NA	0.01136
1	874927	A	G	SAMD11	intronic	NA	rs2340591	NA	0.00379
1	876498	G	GG	SAMD11	intronic	NA	NA	NA	0.01136
1	876498	GA	G	SAMD11	intronic	NA	rs765383278	0.0001	0.00758
1	876499	A	G	SAMD11	intronic	NA	rs4372192	0.9334	0.89394
1	877596	T	C	SAMD11	exonic	SAMD11:NM_152486:exon9:c.950T>C:p.F317S	NA	NA	0.00379
1	877608	C	T	SAMD11	exonic	SAMD11:NM_152486:exon9:c.962C>T:p.P321L	rs200038862	0.0002	0.01136
1	877645	T	G	SAMD11	intronic	NA	rs748139871	0.0014	0.00379
1	877715	C	G	SAMD11	intronic	NA	rs6605066	NA	0.62121
1	877925	T	G	SAMD11	intronic	NA	NA	NA	0.01515
1	877926	G	C	SAMD11	intronic	NA	NA	NA	0.01894
1	878122	G	C	SAMD11	exonic	SAMD11:NM_152486:exon11:c.1248G>C:p.P416P	NA	NA	0.00379
1	878175	AG	A	SAMD11	exonic	SAMD11:NM_152486:exon11:c.1301_1302A	NA	NA	0.00379
1	878185	C	G	SAMD11	exonic	SAMD11:NM_152486:exon11:c.1311C>G:p.P437P	NA	NA	0.01515
1	878271	CCA	C	SAMD11	exonic	SAMD11:NM_152486:exon11:c.1397_1399C	NA	NA	0.00379
1	878271	CCA	CC	SAMD11	exonic	SAMD11:NM_152486:exon11:c.1397_1399CC	NA	NA	0.01136
1	878314	G	C	SAMD11	exonic	SAMD11:NM_152486:exon11:c.1440G>C:p.G480G	rs142558220	0.0752	0.07955
1	878331	C	T	SAMD11	exonic	SAMD11:NM_152486:exon11:c.1457C>T:p.P486L	rs148327885	0.0086	0.01136
1	878516	GA	G	SAMD11	intronic	NA	rs201043644	NA	0.00379
1	878709	C	T	SAMD11	exonic	SAMD11:NM_152486:exon12:c.1641C>T:p.D547D	rs144453653	0.001	0.00379
1	878723	TG	GT	SAMD11	exonic	SAMD11:NM_152486:exon12:c.1655_1656GT	NA	NA	0.00758
1	878723	T	G	SAMD11	exonic	SAMD11:NM_152486:exon12:c.1655T>G:p.V552G	NA	NA	0.01894
1	878724	G	T	SAMD11	exonic	SAMD11:NM_152486:exon12:c.1656G>T:p.V552V	NA	NA	0.01136
1	878809	C	T	SAMD11	intronic	NA	rs191952374	0.005	0.00758
1	879025	C	G	SAMD11	intronic	NA	rs554151824	NA	0.00758
1	879317	C	T	SAMD11	exonic	SAMD11:NM_152486:exon14:c.1830C>T:p.Y610Y	rs7523549	0.0456	0.01136
1	879437	G	C	SAMD11	exonic	SAMD11:NM_152486:exon14:c.1950G>C:p.G650G	rs771850072	8.30E-06	0.00379
1	879482	G	C	SAMD11	exonic	SAMD11:NM_152486:exon14:c.1995G>C:p.G665G	rs149880798	0.0057	0.00379
1	880238	A	G	NOC2L	intronic	NA	rs3748592	NA	0.95076
1	880366	C	G	NOC2L	intronic	NA	NA	NA	0.00379
1	880367	G	C	NOC2L	intronic	NA	NA	NA	0.00758
1	880389	G	A	NOC2L	intronic	NA	rs199926223	0.0004	0.00379
1	880390	C	A	NOC2L	intronic	NA	rs3748593	0.044	0.00758
1	880751	A	G	NOC2L	intronic	NA	rs113563466	NA	0.00758
1	881512	G	T	NOC2L	intronic	NA	rs41285796	0.0022	0.00379
1	881627	G	A	NOC2L	exonic	NOC2L:NM_015658:exon16:c.1843C>T:p.L615L	rs2272757	0.5703	0.65909
1	881677	G	T	NOC2L	intronic	NA	NA	NA	0.00379
1	881734	T	C	NOC2L	intronic	NA	rs74045012	0.0086	0.00758
1	881736	C	A	NOC2L	intronic	NA	NA	8.15E-06	0.00379
1	881918	G	A	NOC2L	exonic	NOC2L:NM_015658:exon15:c.1667C>T:p.S556L	rs35471880	0.0455	0.06818
1	882033	G	A	NOC2L	intronic	NA	rs2272756	NA	0.24621
1	883547	G	A	NOC2L	exonic	NOC2L:NM_015658:exon14:c.1623C>T:p.I541I	rs779412721	2.39E-05	0.00379
1	883625	A	G	NOC2L	intronic	NA	rs4970378	1	1
1	883918	G	A	NOC2L	exonic	NOC2L:NM_015658:exon13:c.1509C>T:p.S503S	rs139116730	0.0029	0.00758
1	883967	T	G	NOC2L	exonic	NOC2L:NM_015658:exon13:c.1460A>C:p.D487A	NA	NA	0.00379
1	884035	G	GT	NOC2L	intronic	NA	NA	NA	0.00379
1	884040	A	T	NOC2L	intronic	NA	NA	NA	0.00379
1	884091	C	G	NOC2L	intronic	NA	rs7522415	NA	0.43182
1	884101	A	C	NOC2L	intronic	NA	rs4970455	NA	0.00379
1	886477	G	A	NOC2L	intronic	NA	rs74045017	0.0058	0.00758
1	886492	C	T	NOC2L	intronic	NA	rs114938545	0.0095	0.00379
1	887537	C	T	NOC2L	intronic	NA	rs74045020	0.0062	0.00758
1	887560	A	C	NOC2L	intronic	NA	rs3748595	0.9279	0.93561
1	887694	CG	CGG	NOC2L	intronic	NA	NA	NA	0.02273
1	887694	C	CCGG	NOC2L	intronic	NA	NA	NA	0.00379
1	887695	A	G	NOC2L	intronic	NA	NA	NA	0.0303
1	887696	GA	A	NOC2L	intronic	NA	NA	NA	0.00758
1	887696	G	GA	NOC2L	intronic	NA	NA	NA	0.01894
1	887699	G	C	NOC2L	intronic	NA	NA	NA	0.01894
1	887700	C	CCG	NOC2L	intronic	NA	NA	NA	0.00379
1	887700	C	G	NOC2L	intronic	NA	NA	NA	0.00379
1	887707	GC	C	NOC2L	intronic	NA	NA	NA	0.00379
1	887801	A	G	NOC2L	exonic	NOC2L:NM_015658:exon10:c.1182T>C:p.T394T	rs3828047	0.9378	0.95076
1	887808	A	G	NOC2L	exonic	NOC2L:NM_015658:exon10:c.1175T>C:p.M392T	NA	8.14E-06	0.00379
1	888639	T	C	NOC2L	exonic	NOC2L:NM_015658:exon9:c.918A>G:p.E306E	rs3748596	0.9379	0.92803
1	888658	AC	GC	NOC2L	exonic	NOC2L:NM_015658:exon9:c.898_899GC	NA	NA	0.00379
1	888659	T	C	NOC2L	exonic	NOC2L:NM_015658:exon9:c.898A>G:p.I300V	rs3748597	0.9378	0.94318
1	889131	A	G	NOC2L	intronic	NA	rs3828048	0.0306	0.00379
1	889158	GA	CC	NOC2L	splicing	NA	rs369883627	NA	0.58712
1	889158	G	C	NOC2L	splicing	NA	rs13303056	0.9322	0.35606
1	889159	A	C	NOC2L	splicing	NA	rs13302945	0.9322	0.35606
1	889238	G	A	NOC2L	exonic	NOC2L:NM_015658:exon8:c.812C>T:p.A271V	rs3828049	0.0561	0.04924
1	891591	C	T	NOC2L	exonic	NOC2L:NM_015658:exon5:c.491G>A:p.R164H	rs138672231	0.0013	0.00379
1	892460	G	C	NOC2L	intronic	NA	rs41285802	0.0467	0.01136
1	892471	G	A	NOC2L	intronic	NA	rs41285804	0.0174	0.00758
1	892569	C	T	NOC2L	exonic	NOC2L:NM_015658:exon3:c.264G>A:p.Q88Q	rs41285806	0.0068	0.02652
1	894298	T	TCC	NOC2L	intronic	NA	NA	NA	0.00379
1	894315	G	A	NOC2L	exonic	NOC2L:NM_015658:exon2:c.173C>T:p.S58L	rs201512962	0.0003	0.00379
1	894330	G	A	NOC2L	exonic	NOC2L:NM_015658:exon2:c.158C>T:p.P53L	rs144217019	0.001	0.00758
1	894519	G	A	NOC2L	intronic	NA	rs115438739	NA	0.02652
1	894573	G	A	NOC2L	intronic	NA	rs13303010	0.8215	0.92045
1	894591	T	C	NOC2L	splicing	NA	rs202060515	0.001	0.00379
1	894719	C	T	NOC2L	upstream	NA	rs187243360	NA	0.00758
1	896950	C	A	KLHL17	intronic	NA	rs74045023	0.0061	0.00758
1	897133	G	A	KLHL17	splicing	NA	rs181725337	0.0013	0.00758
1	897325	G	C	KLHL17	exonic	KLHL17:NM_198317:exon4:c.609G>C:p.A203A	rs4970441	0.913	0.71212
1	897564	T	C	KLHL17	intronic	NA	rs13303229	0.9244	0.94318
1	897638	GC	AG	KLHL17	intronic	NA	NA	NA	0.00379
1	897641	C	T	KLHL17	intronic	NA	rs181477281	0.0095	0.00758
1	897670	C	T	KLHL17	intronic	NA	rs550203526	0.0003	0.00379
1	897730	C	T	KLHL17	splicing	NA	rs7549631	0.0422	0.01136
1	897738	C	T	KLHL17	exonic	KLHL17:NM_198317:exon5:c.715C>T:p.L239L	rs6696971	0.0771	0.04545
1	897879	C	T	KLHL17	intronic	NA	rs79008338	0.0326	0.00379
1	898303	GC	G	KLHL17	intronic	NA	NA	NA	0.01515
1	898304	C	G	KLHL17	intronic	NA	NA	NA	0.01515
1	898321	T	TC	KLHL17	intronic	NA	NA	NA	0.00758
1	898323	T	C	KLHL17	intronic	NA	rs6605071	0.9397	0.61742
1	898324	T	C	KLHL17	intronic	NA	rs749088261	1.83E-05	0.01515
1	898467	C	T	KLHL17	intronic	NA	rs41285808	0.0531	0.04924
1	899435	G	A	KLHL17	intronic	NA	rs188121400	8.56E-05	0.00379
1	899778	C	T	KLHL17	exonic	KLHL17:NM_198317:exon11:c.1568C>T:p.A523V	rs781072335	7.17E-05	0.00758
1	900252	G	A	KLHL17	intronic	NA	rs114635344	NA	0.04167
1	900285	CA	TG	KLHL17	intronic	NA	rs71490530	NA	0.57197
1	900285	C	T	KLHL17	intronic	NA	rs4970435	NA	0.34091
1	900286	A	G	KLHL17	intronic	NA	rs4970434	NA	0.36364
1	900298	C	G	KLHL17	intronic	NA	rs71628926	0.0237	0.04545
1	900319	G	A	KLHL17	intronic	NA	rs80351873	0.0306	0.00379
1	900397	C	T	KLHL17	exonic	KLHL17:NM_198317:exon12:c.1755C>T:p.N585N	rs111560052	0.0165	0.00758
1	900505	G	C	KLHL17	exonic	KLHL17:NM_198317:exon12:c.1863G>C:p.V621V	rs28705211	0.2423	0.26894
1	901806	G	C	PLEKHN1;KLHL17	upstream;downstream	NA	rs2879815	NA	0.02273
1	901860	G	C	PLEKHN1;KLHL17	upstream;downstream	NA	NA	NA	0.00758
1	901922	G	C	PLEKHN1	exonic	PLEKHN1:NM_001160184:exon1:c.11G>C:p.S4T,PLEKHN1:NM_032129:exon1:c.11G>C:p.S4T	rs62639980	0.0042	0.00379
1	902025	C	T	PLEKHN1	intronic	NA	rs186208904	0.0061	0.01515
1	902048	G	C	PLEKHN1	intronic	NA	NA	NA	0.00379
1	902069	T	C	PLEKHN1	intronic	NA	rs116147894	0.0407	0.00379
1	902108	C	T	PLEKHN1	exonic	PLEKHN1:NM_001160184:exon2:c.108C>T:p.A36A,PLEKHN1:NM_032129:exon2:c.108C>T:p.A36A	rs62639981	0.0175	0.02273
1	902128	C	T	PLEKHN1	exonic	PLEKHN1:NM_001160184:exon2:c.128C>T:p.A43V,PLEKHN1:NM_032129:exon2:c.128C>T:p.A43V	rs28499371	0.0336	0.00379
1	902288	G	A	PLEKHN1	intronic	NA	rs77359280	NA	0.01136
1	905894	C	T	PLEKHN1	intronic	NA	rs41285810	0.0054	0.01136
1	906122	C	T	PLEKHN1	exonic	PLEKHN1:NM_001160184:exon5:c.468C>T:p.H156H,PLEKHN1:NM_032129:exon5:c.468C>T:p.H156H	rs41285812	0.0052	0.00758
1	906238	C	T	PLEKHN1	intronic	NA	NA	1.26E-05	0.00758
1	906265	T	TC	PLEKHN1	exonic	PLEKHN1:NM_001160184:exon6:c.491delinsTC,PLEKHN1:NM_032129:exon6:c.491delinsTC	NA	NA	0.00379
1	906272	A	C	PLEKHN1	exonic	PLEKHN1:NM_001160184:exon6:c.498A>C:p.A166A,PLEKHN1:NM_032129:exon6:c.498A>C:p.A166A	rs28507236	0.1267	0.06818
1	906279	C	T	PLEKHN1	exonic	PLEKHN1:NM_001160184:exon6:c.505C>T:p.L169L,PLEKHN1:NM_032129:exon6:c.505C>T:p.L169L	rs369446393	0.0002	0.00379
1	906302	C	T	PLEKHN1	exonic	PLEKHN1:NM_001160184:exon6:c.528C>T:p.A176A,PLEKHN1:NM_032129:exon6:c.528C>T:p.A176A	rs41300090	0.005	0.00758
1	906620	A	AG	PLEKHN1	intronic	NA	NA	NA	0.00758
1	906650	G	A	PLEKHN1	intronic	NA	rs370727692	NA	0.00379
1	907609	T	C	PLEKHN1	intronic	NA	rs79890672	NA	0.00758
1	907622	G	C	PLEKHN1	intronic	NA	rs59928984	0.0541	0.00758
1	907758	AGG	AGGA	PLEKHN1	exonic	PLEKHN1:NM_001160184:exon10:c.992_994AGGA,PLEKHN1:NM_032129:exon10:c.956_958AGGA	NA	NA	0.00758
1	907758	AGGA	AG	PLEKHN1	exonic	PLEKHN1:NM_001160184:exon10:c.992_995AG,PLEKHN1:NM_032129:exon10:c.956_959AG	NA	NA	0.00379
1	907758	AGGA	AGG	PLEKHN1	exonic	PLEKHN1:NM_001160184:exon10:c.992_995AGG,PLEKHN1:NM_032129:exon10:c.956_959AGG	NA	NA	0.01136
1	907758	AGGGG	AGGAGGC	PLEKHN1	exonic	PLEKHN1:NM_001160184:exon10:c.992_996AGGAGGC,PLEKHN1:NM_032129:exon10:c.956_960AGGAGGC	NA	NA	0.00379
1	907758	AGGAGGC	AGGGG	PLEKHN1	exonic	PLEKHN1:NM_001160184:exon10:c.992_998AGGGG,PLEKHN1:NM_032129:exon10:c.956_962AGGGG	NA	NA	0.00379
1	908309	GC	CG	PLEKHN1	exonic	PLEKHN1:NM_001160184:exon11:c.1107_1108CG,PLEKHN1:NM_032129:exon11:c.1071_1072CG	NA	NA	0.00379
1	908414	C	T	PLEKHN1	intronic	NA	rs28504611	0.0637	0.00758
1	908491	G	C	PLEKHN1	intronic	NA	NA	NA	0.0303
1	908492	C	G	PLEKHN1	intronic	NA	NA	NA	0.0303
1	908528	C	A	PLEKHN1	intronic	NA	rs200388615	0.0032	0.00379
1	908669	G	A	PLEKHN1	exonic	PLEKHN1:NM_032129:exon12:c.1256G>A:p.R419H	rs145015690	0.0031	0.00379
1	908929	C	T	PLEKHN1	exonic	PLEKHN1:NM_001160184:exon12:c.1238C>T:p.S413L,PLEKHN1:NM_032129:exon13:c.1343C>T:p.S448L	rs142080242	0.0042	0.00379
1	909053	G	A	PLEKHN1	intronic	NA	rs116854740	0.0128	0.00379
1	909073	C	T	PLEKHN1	intronic	NA	rs3892467	NA	0.34848
1	909221	T	C	PLEKHN1	exonic	PLEKHN1:NM_001160184:exon13:c.1338T>C:p.S446S,PLEKHN1:NM_032129:exon14:c.1443T>C:p.S481S	rs62639985	0.0274	0.04924
1	909238	G	C	PLEKHN1	exonic	PLEKHN1:NM_001160184:exon13:c.1355G>C:p.R452P,PLEKHN1:NM_032129:exon14:c.1460G>C:p.R487P	rs3829740	0.6685	0.56818
1	909242	A	G	PLEKHN1	exonic	PLEKHN1:NM_001160184:exon13:c.1359A>G:p.G453G,PLEKHN1:NM_032129:exon14:c.1464A>G:p.G488G	rs3829739	0.0598	0.00758
1	909309	T	C	PLEKHN1	exonic	PLEKHN1:NM_001160184:exon13:c.1426T>C:p.S476P,PLEKHN1:NM_032129:exon14:c.1531T>C:p.S511P	rs3829738	0.2223	0.21212
1	909326	C	T	PLEKHN1	exonic	PLEKHN1:NM_001160184:exon13:c.1443C>T:p.G481G,PLEKHN1:NM_032129:exon14:c.1548C>T:p.G516G	rs61573829	0.0158	0.00758
1	909363	A	C	PLEKHN1	exonic	PLEKHN1:NM_001160184:exon13:c.1480A>C:p.R494R,PLEKHN1:NM_032129:exon14:c.1585A>C:p.R529R	rs62639990	0.0283	0.00379
1	909419	C	T	PLEKHN1	exonic	PLEKHN1:NM_001160184:exon13:c.1536C>T:p.D512D,PLEKHN1:NM_032129:exon14:c.1641C>T:p.D547D	rs28548431	0.1582	0.21591
1	909768	A	G	PLEKHN1	intronic	NA	rs2340593	1	1
1	934484	C	G	HES4	exonic	HES4:NM_001142467:exon3:c.699G>C:p.A233A,HES4:NM_021170:exon4:c.621G>C:p.A207A	NA	NA	0.00758
1	934771	C	G	HES4	exonic	HES4:NM_001142467:exon3:c.412G>C:p.A138P,HES4:NM_021170:exon4:c.334G>C:p.A112P	rs199599342	0.0003	0.00379
1	935046	G	A	HES4	intronic	NA	rs113602214	0.0195	0.00379
1	935398	G	A	HES4	UTR5	NA	rs146254088	0.0418	0.01515
1	935459	A	G	HES4	UTR5	NA	rs3128113	NA	0.18939
1	935492	G	T	HES4	UTR5	NA	rs3121571	NA	0.14773
1	948921	T	C	ISG15	UTR5	NA	rs15842	0.946	0.94318
1	949235	G	A	ISG15	intronic	NA	rs2465124	NA	0.9053
1	949235	G	GA	ISG15	intronic	NA	NA	NA	0.00758
1	949511	G	A	ISG15	exonic	ISG15:NM_005101:exon2:c.151G>A:p.G51S	rs139516378	5.30E-05	0.00758
1	949597	C	T	ISG15	exonic	ISG15:NM_005101:exon2:c.237C>T:p.D79D	rs61766284	0.0087	0.00379
1	949608	G	A	ISG15	exonic	ISG15:NM_005101:exon2:c.248G>A:p.S83N	rs1921	0.3607	0.44318
1	949654	A	G	ISG15	exonic	ISG15:NM_005101:exon2:c.294A>G:p.V98V	rs8997	0.9197	0.93182
1	949715	G	A	ISG15	exonic	ISG15:NM_005101:exon2:c.355G>A:p.D119N	rs749725190	8.14E-06	0.00379
1	949831	C	T	ISG15	exonic	ISG15:NM_005101:exon2:c.471C>T:p.G157G	rs116002608	0.007	0.00379
1	949889	G	A	ISG15	UTR3	NA	rs3829742	0.0074	0.00379
1	957572	C	G	AGRN	intronic	NA	NA	NA	0.00379
1	957640	C	T	AGRN	exonic	AGRN:NM_198576:exon2:c.261C>T:p.D87D	rs6657048	0.0181	0.02652
1	970776	G	GC	AGRN	intronic	NA	NA	NA	0.00758
1	970824	A	G	AGRN	intronic	NA	rs530838435	NA	0.00379
1	977028	G	T	AGRN	exonic	AGRN:NM_198576:exon6:c.1123G>T:p.A375S	rs138031468	0.0049	0.01136
1	977197	A	C	AGRN	intronic	NA	NA	NA	0.00379
1	977203	G	C	AGRN	intronic	NA	rs3121552	NA	0.35985
1	977330	T	C	AGRN	intronic	NA	rs2799066	0.9235	0.87879
1	977345	C	T	AGRN	exonic	AGRN:NM_198576:exon7:c.1187C>T:p.P396L	rs374230348	0.0002	0.00379
1	977516	TCCCCA	TCCCAC	AGRN	exonic	AGRN:NM_198576:exon7:c.1358_1363TCCCAC	NA	NA	0.00379
1	977569	C	CA	AGRN	intronic	NA	NA	NA	0.01136
1	977570	G	A	AGRN	intronic	NA	rs2710876	0.8978	0.63636
1	977570	A	GA	AGRN	intronic	NA	NA	NA	0.01136
1	978583	G	C	AGRN	intronic	NA	NA	NA	0.01894
1	978583	GC	CT	AGRN	intronic	NA	NA	NA	0.00758
1	978584	C	T	AGRN	intronic	NA	NA	NA	0.01515
1	978600	GCCCT	GCCC	AGRN	intronic	NA	NA	NA	0.01894
1	978603	CCT	C	AGRN	intronic	NA	rs35881187	0.5516	0.45076
1	978668	G	A	AGRN	exonic	AGRN:NM_198576:exon8:c.1434G>A:p.T478T	rs147346337	0.0027	0.01136
1	978762	G	A	AGRN	exonic	AGRN:NM_198576:exon8:c.1528G>A:p.G510S	rs138288952	0.0076	0.01136
1	978856	G	A	AGRN	intronic	NA	rs115191992	0.0049	0.01136
1	978974	G	A	AGRN	exonic	AGRN:NM_198576:exon9:c.1660G>A:p.V554M	rs79016973	0.0081	0.00379
1	979097	T	C	AGRN	exonic	AGRN:NM_198576:exon9:c.1783T>C:p.S595P	rs767861466	8.26E-05	0.00379
1	979098	C	T	AGRN	exonic	AGRN:NM_198576:exon9:c.1784C>T:p.S595L	rs750603697	8.69E-05	0.00379
1	979158	C	CG	AGRN	intronic	NA	NA	NA	0.00379
1	979176	A	AG	AGRN	intronic	NA	NA	NA	0.00379
1	979268	C	T	AGRN	exonic	AGRN:NM_198576:exon10:c.1864C>T:p.R622W	rs142143178	0.0001	0.00379
1	979397	G	A	AGRN	exonic	AGRN:NM_198576:exon10:c.1993G>A:p.E665K	rs143324306	0.0028	0.01136
1	979437	C	T	AGRN	intronic	NA	rs151102274	0.0134	0.01136
1	979556	G	A	AGRN	exonic	AGRN:NM_198576:exon11:c.2067G>A:p.Q689Q	rs139886237	0.0029	0.00379
1	979689	C	G	AGRN	intronic	NA	NA	NA	0.00758
1	979748	A	T	AGRN	exonic	AGRN:NM_198576:exon12:c.2183A>T:p.E728V	rs113288277	0.03	0.04545
1	979806	G	C	AGRN	exonic	AGRN:NM_198576:exon12:c.2241G>C:p.Q747H	rs144361725	4.22E-05	0.00758
1	980460	G	A	AGRN	intronic	NA	rs3128097	NA	0.93561
1	980824	G	C	AGRN	exonic	AGRN:NM_198576:exon14:c.2457G>C:p.G819G	rs112039851	0.0106	0.01136
1	980937	A	G	AGRN	intronic	NA	NA	NA	0.00379
1	980941	C	T	AGRN	intronic	NA	rs191762234	0.0034	0.00379
1	980948	C	T	AGRN	intronic	NA	rs183108359	0.0115	0.00758
1	980975	C	A	AGRN	intronic	NA	rs113849939	NA	0.01136
1	981087	A	G	AGRN	intronic	NA	rs3128098	0.921	0.92424
1	981104	T	C	AGRN	intronic	NA	NA	NA	0.01136
1	981109	A	C	AGRN	splicing	NA	rs200243468	8.15E-05	0.00379
1	981131	A	G	AGRN	exonic	AGRN:NM_198576:exon15:c.2555A>G:p.Q852R	rs9697293	0.0119	0.00758
1	981150	C	CG	AGRN	exonic	AGRN:NM_198576:exon15:c.2574delinsCG	NA	NA	0.00758
1	981340	C	T	AGRN	splicing	NA	rs186518388	0.0008	0.00379
1	981493	G	C	AGRN	intronic	NA	rs367593679	1.63E-05	0.00379
1	981772	T	TC	AGRN	splicing	NA	NA	NA	0.00758
1	981931	A	G	AGRN	exonic	AGRN:NM_198576:exon18:c.3066A>G:p.S1022S	rs2465128	0.8872	0.19318
1	981953	G	C	AGRN	exonic	AGRN:NM_198576:exon18:c.3088G>C:p.V1030L	NA	1.26E-05	0.00379
1	981985	G	C	AGRN	exonic	AGRN:NM_198576:exon18:c.3120G>C:p.T1040T	rs747197185	2.57E-05	0.00379
1	981994	CA	AC	AGRN	exonic	AGRN:NM_198576:exon18:c.3129_3130AC	NA	NA	0.01136
1	981994	C	A	AGRN	exonic	AGRN:NM_198576:exon18:c.3129C>A:p.P1043P	NA	NA	0.00379
1	981994	C	G	AGRN	exonic	AGRN:NM_198576:exon18:c.3129C>G:p.P1043P	NA	NA	0.02652
1	981995	A	C	AGRN	exonic	AGRN:NM_198576:exon18:c.3130A>C:p.T1044P	NA	NA	0.06818
1	981998	G	C	AGRN	exonic	AGRN:NM_198576:exon18:c.3133G>C:p.A1045P	NA	NA	0.00758
1	982116	G	T	AGRN	splicing	NA	NA	NA	0.00379
1	982213	G	C	AGRN	exonic	AGRN:NM_198576:exon19:c.3264G>C:p.L1088F	rs150132566	0.0064	0.00758
1	982722	A	G	AGRN	exonic	AGRN:NM_198576:exon20:c.3404A>G:p.Q1135R	rs142416636	0.0132	0.01136
1	982783	T	C	AGRN	exonic	AGRN:NM_198576:exon20:c.3465T>C:p.A1155A	rs146358566	0.0048	0.01136
1	982844	G	C	AGRN	intronic	NA	rs76264143	0.0579	0.06061
1	982941	T	C	AGRN	intronic	NA	rs3128102	0.8967	0.87121
1	982958	C	T	AGRN	exonic	AGRN:NM_198576:exon21:c.3522C>T:p.D1174D	rs374008359	7.33E-05	0.00758
1	982994	T	C	AGRN	exonic	AGRN:NM_198576:exon21:c.3558T>C:p.F1186F	rs10267	0.9089	0.83712
1	983324	A	G	AGRN	intronic	NA	NA	1.03E-05	0.00379
1	983336	C	T	AGRN	intronic	NA	NA	NA	0.00379
1	983337	TC	C	AGRN	intronic	NA	NA	NA	0.00379
1	983339	A	C	AGRN	intronic	NA	NA	NA	0.01894
1	983340	C	A	AGRN	intronic	NA	NA	NA	0.01894
1	983387	G	A	AGRN	splicing	NA	rs201733530	0.0001	0.00379
1	984302	T	C	AGRN	exonic	AGRN:NM_198576:exon24:c.4161T>C:p.T1387T	rs9442391	0.5885	0.08712
1	984334	T	C	AGRN	exonic	AGRN:NM_198576:exon24:c.4193T>C:p.L1398P	NA	NA	0.00379
1	984669	C	T	AGRN	exonic	AGRN:NM_198576:exon25:c.4352C>T:p.P1451L	rs144620006	0.0035	0.00379
1	984847	G	C	AGRN	intronic	NA	rs112917612	0.0199	0.01136
1	984860	C	T	AGRN	intronic	NA	rs146377446	0.0108	0.01136
1	984888	A	G	AGRN	intronic	NA	rs112331531	NA	0.01136
1	984971	G	A	AGRN	exonic	AGRN:NM_198576:exon26:c.4540G>A:p.A1514T	rs111818381	0.0078	0.01136
1	985070	G	A	AGRN	exonic	AGRN:NM_198576:exon26:c.4639G>A:p.E1547K	rs2799068	0.0028	0.01136
1	985220	G	GGC	AGRN	intronic	NA	NA	NA	0.00379
1	985266	C	T	AGRN	intronic	NA	rs2275813	0.5574	0.28409
1	985445	GGGGG	GTGGA	AGRN	intronic	NA	NA	NA	0.03788
1	985446	G	T	AGRN	intronic	NA	rs2275812	0.4163	0.03788
1	985448	G	A	AGRN	intronic	NA	rs79746303	0.0009	0.00379
1	985449	G	A	AGRN	intronic	NA	rs2799067	0.584	0.03788
1	985450	G	A	AGRN	intronic	NA	rs397834473	0.4807	0.00379
1	985465	G	A	AGRN	intronic	NA	rs200384052	0.0007	0.00379
1	985700	G	A	AGRN	exonic	AGRN:NM_198576:exon28:c.4967G>A:p.R1656Q	rs374905300	0.0001	0.00379
1	985797	A	G	AGRN	intronic	NA	rs142286944	0.0183	0.0303
1	985855	C	T	AGRN	exonic	AGRN:NM_198576:exon29:c.5025C>T:p.G1675G	rs147990356	0.0058	0.00758
1	985900	C	T	AGRN	exonic	AGRN:NM_198576:exon29:c.5070C>T:p.F1690F	rs17160776	0.0145	0.01136
1	986038	G	A	AGRN	intronic	NA	rs28758798	NA	0.01136
1	986038	G	C	AGRN	intronic	NA	rs28758798	NA	0.01136
1	986187	C	T	AGRN	exonic	AGRN:NM_198576:exon30:c.5223C>T:p.G1741G	rs147681220	0.0082	0.00379
1	986204	TG	T	AGRN	exonic	AGRN:NM_198576:exon30:c.5240_5241T	NA	NA	0.00379
1	986286	C	T	AGRN	intronic	NA	rs55707163	NA	0.00379
1	986927	C	T	AGRN	exonic	AGRN:NM_198576:exon32:c.5465C>T:p.S1822L	rs150946585	5.27E-06	0.00379
1	987142	C	T	AGRN	exonic	AGRN:NM_198576:exon33:c.5598C>T:p.T1866T	rs17778478	0.0049	0.01136
1	987200	C	T	AGRN	splicing	NA	rs9803031	0.888	0.90909
1	987253	C	T	AGRN	intronic	NA	rs113261977	NA	0.04545
1	989423	G	A	AGRN	intronic	NA	rs569444160	NA	0.00379
1	989461	G	A	AGRN	intronic	NA	rs9778201	NA	0.01136
1	989500	G	A	AGRN	intronic	NA	rs72900467	NA	0.05303
1	990280	C	T	AGRN	exonic	AGRN:NM_198576:exon36:c.6057C>T:p.D2019D	rs4275402	0.6766	0.54924
1	990380	C	T	AGRN	UTR3	NA	rs3121561	0.2913	0.32955
1	990417	T	C	AGRN	UTR3	NA	rs2465136	NA	0.33333
1	1007203	A	G	RNF223	exonic	RNF223:NM_001205252:exon2:c.744T>C:p.D248D	rs4633229	0.8159	0.46212
1	1007221	G	GC	RNF223	exonic	RNF223:NM_001205252:exon2:c.726delinsGC	NA	NA	0.00379
1	1007222	G	T	RNF223	exonic	RNF223:NM_001205252:exon2:c.725C>A:p.P242H	rs71628928	0.142	0.14773
1	1007225	G	C	RNF223	exonic	RNF223:NM_001205252:exon2:c.722C>G:p.S241C	rs761938949	8.70E-06	0.00379
1	1007250	G	C	RNF223	exonic	RNF223:NM_001205252:exon2:c.697C>G:p.P233A	NA	NA	0.00379
1	1007306	G	A	RNF223	exonic	RNF223:NM_001205252:exon2:c.641C>T:p.P214L	rs148410684	0.0035	0.00758
1	1007865	G	GA	RNF223	exonic	RNF223:NM_001205252:exon2:c.82delinsTC	NA	NA	0.00379
1	1007866	G	A	RNF223	exonic	RNF223:NM_001205252:exon2:c.81C>T:p.S27S	rs754571954	8.32E-05	0.00379
1	1007919	T	G	RNF223	exonic	RNF223:NM_001205252:exon2:c.28A>C:p.T10P	rs542686602	0.0005	0.00758
1	1018311	C	T	C1orf159	exonic	C1orf159:NM_017891:exon10:c.559G>A:p.A187T	rs748740168	7.50E-05	0.00379
1	1021346	A	G	C1orf159	exonic	C1orf159:NM_017891:exon7:c.357T>C:p.I119I	rs10907177	0.1663	0.19318
1	1021415	A	G	C1orf159	intronic	NA	rs3737728	0.7619	0.68939
1	1022423	G	A	C1orf159	intronic	NA	rs114326054	NA	0.02273
1	1025840	C	T	C1orf159	intronic	NA	rs544082255	0.0007	0.01136
1	1026801	T	A	C1orf159	intronic	NA	rs4562563	0.6678	0.58333
1	1026913	C	T	C1orf159	exonic	C1orf159:NM_017891:exon3:c.11G>A:p.R4Q	rs115662838	0.0223	0.0303
1	1026939	G	A	C1orf159	UTR5	NA	rs112399033	0.006	0.00758
1	1026967	G	A	C1orf159	intronic	NA	rs540902541	0.0041	0.00758
1	1114584	ACCCCC	ACCCCCA	TTLL10	UTR5	NA	NA	NA	0.00758
1	1114668	G	A	TTLL10	exonic	TTLL10:NM_001130045:exon4:c.73G>A:p.G25S	rs6668667	0.0732	0.08333
1	1115079	A	C	TTLL10	exonic	TTLL10:NM_001130045:exon5:c.161A>C:p.Q54P	NA	NA	0.01136
1	1115129	C	T	TTLL10	UTR5	NA	rs553538124	2.87E-05	0.00379
1	1115379	G	A	TTLL10	intronic	NA	rs111649714	0.0195	0.03788
1	1115461	C	T	TTLL10	exonic	TTLL10:NM_153254:exon2:c.28C>T:p.R10W,TTLL10:NM_001130045:exon6:c.247C>T:p.R83W	rs116383664	0.0023	0.00379
1	1115498	G	A	TTLL10	exonic	TTLL10:NM_153254:exon2:c.65G>A:p.G22E,TTLL10:NM_001130045:exon6:c.284G>A:p.G95E	rs756962851	0.0002	0.00379
1	1115503	T	C	TTLL10	exonic	TTLL10:NM_153254:exon2:c.70T>C:p.C24R,TTLL10:NM_001130045:exon6:c.289T>C:p.C97R	rs111751804	0.0196	0.03409
1	1115548	G	A	TTLL10	exonic	TTLL10:NM_153254:exon2:c.115G>A:p.G39R,TTLL10:NM_001130045:exon6:c.334G>A:p.G112R	rs114390380	0.0159	0.04167
1	1115602	G	A	TTLL10	exonic	TTLL10:NM_153254:exon2:c.169G>A:p.A57T,TTLL10:NM_001130045:exon6:c.388G>A:p.A130T	rs139755178	0.0017	0.00379
1	1115644	G	T	TTLL10	exonic	TTLL10:NM_153254:exon2:c.211G>T:p.G71W,TTLL10:NM_001130045:exon6:c.430G>T:p.G144W	rs752866610	0.0004	0.00379
1	1115685	CTT	TTG	TTLL10	exonic	TTLL10:NM_153254:exon2:c.252_254TTG,TTLL10:NM_001130045:exon6:c.471_473TTG	NA	NA	0.00379
1	1115706	C	T	TTLL10	exonic	TTLL10:NM_153254:exon2:c.273C>T:p.S91S,TTLL10:NM_001130045:exon6:c.492C>T:p.S164S	NA	NA	0.00379
1	1115740	GC	GCG	TTLL10	intronic	NA	NA	NA	0.00379
1	1115788	G	A	TTLL10	intronic	NA	rs562888185	NA	0.01136
1	1115789	G	A	TTLL10	intronic	NA	rs146653370	NA	0.00379
1	1115994	G	A	TTLL10	intronic	NA	rs13376597	0.2014	0.13636
1	1117200	A	ACTCAG	TTLL10	splicing	NA	rs200289943	0.0186	0.03788
1	1118212	T	C	TTLL10	intronic	NA	rs10907171	0.4688	0.23485
1	1118275	C	T	TTLL10	exonic	TTLL10:NM_153254:exon7:c.717C>T:p.C239C,TTLL10:NM_001130045:exon11:c.936C>T:p.C312C	rs61733845	0.1069	0.02273
1	1118454	G	A	TTLL10	intronic	NA	rs773618340	5.34E-05	0.00758
1	1118491	A	G	TTLL10	intronic	NA	rs112838421	NA	0.04167
1	1119200	G	A	TTLL10	intronic	NA	rs11589407	NA	0.00379
1	1119543	G	C	TTLL10	intronic	NA	rs74536858	NA	0.00379
1	1119546	G	T	TTLL10	intronic	NA	rs77051049	NA	0.04545
1	1120377	T	A	TTLL10	exonic	TTLL10:NM_153254:exon9:c.1070T>A:p.M357K,TTLL10:NM_001130045:exon13:c.1289T>A:p.M430K	rs116321663	0.0162	0.01894
1	1120431	G	A	TTLL10	exonic	TTLL10:NM_153254:exon9:c.1124G>A:p.S375N,TTLL10:NM_001130045:exon13:c.1343G>A:p.S448N	rs1320571	0.0959	0.04924
1	1120536	G	A	TTLL10	UTR3	NA	rs77950429	0.033	0.03409
1	1132803	C	T	TTLL10	intronic	NA	NA	0	0.00379
1	1138913	T	C	TNFRSF18	UTR3	NA	rs3819001	NA	0.07576
1	1139202	T	C	TNFRSF18	exonic	TNFRSF18:NM_148901:exon4:c.537A>G:p.P179P	rs2298213	0.0899	0.07955
1	1139216	G	A	TNFRSF18	exonic	TNFRSF18:NM_148901:exon4:c.523C>T:p.R175C	rs11466695	0.0024	0.01136
1	1139498	C	T	TNFRSF18	exonic	TNFRSF18:NM_004195:exon4:c.517G>A:p.V173M,TNFRSF18:NM_148902:exon4:c.517G>A:p.V173M	rs11466693	0.0064	0.00379
1	1139862	T	C	TNFRSF18	exonic	TNFRSF18:NM_004195:exon3:c.315A>G:p.K105K,TNFRSF18:NM_148901:exon3:c.315A>G:p.K105K,TNFRSF18:NM_148902:exon3:c.315A>G:p.K105K	rs11466691	0.0215	0.02652
1	1140870	C	T	TNFRSF18	exonic	TNFRSF18:NM_004195:exon2:c.190G>A:p.E64K,TNFRSF18:NM_148901:exon2:c.190G>A:p.E64K,TNFRSF18:NM_148902:exon2:c.190G>A:p.E64K	rs11466687	1.24E-05	0.00379
1	1141776	C	T	TNFRSF18	exonic	TNFRSF18:NM_004195:exon1:c.176G>A:p.R59H,TNFRSF18:NM_148901:exon1:c.176G>A:p.R59H,TNFRSF18:NM_148902:exon1:c.176G>A:p.R59H	rs141996135	0.0037	0.00379
1	1141934	C	T	TNFRSF18	exonic	TNFRSF18:NM_004195:exon1:c.18G>A:p.A6A,TNFRSF18:NM_148901:exon1:c.18G>A:p.A6A,TNFRSF18:NM_148902:exon1:c.18G>A:p.A6A	rs371411514	0.0015	0.00758
1	1146853	G	A	TNFRSF4	UTR3	NA	rs2298210	NA	0.00379
1	1147024	G	A	TNFRSF4	intronic	NA	rs34945898	0.0049	0.00379
1	1147243	A	C	TNFRSF4	intronic	NA	rs2298211	0.0802	0.00758
1	1147248	AGGCC	AGGG	TNFRSF4	intronic	NA	NA	NA	0.00379
1	1147256	C	G	TNFRSF4	intronic	NA	NA	NA	0.00758
1	1147297	G	A	TNFRSF4	intronic	NA	rs2298212	0.0829	0.0947
1	1147337	C	T	TNFRSF4	exonic	TNFRSF4:NM_003327:exon5:c.619G>A:p.V207M	rs201461846	0.0008	0.00379
1	1147422	C	T	TNFRSF4	exonic	TNFRSF4:NM_003327:exon5:c.534G>A:p.E178E	rs17568	0.3656	0.20076
1	1147562	G	A	TNFRSF4	intronic	NA	rs376947618	0.0017	0.00379
1	1148100	G	C	TNFRSF4	intronic	NA	rs34108055	0.019	0.00758
1	1148100	G	A	TNFRSF4	intronic	NA	rs34108055	0.0064	0.00758
1	1148169	GCCCCCA	GCCCCCAG	TNFRSF4	intronic	NA	NA	NA	0.00379
1	1148178	G	T	TNFRSF4	intronic	NA	NA	NA	0.00758
1	1148445	G	A	TNFRSF4	exonic	TNFRSF4:NM_003327:exon3:c.297C>T:p.C99C	rs34160451	0.0171	0.01515
1	1149222	C	G	TNFRSF4	intronic	NA	rs567526392	NA	0.00379
1	1149316	C	G	TNFRSF4	intronic	NA	rs35737009	0.0366	0.00758
1	1149433	G	A	TNFRSF4	exonic	TNFRSF4:NM_003327:exon1:c.75C>T:p.T25T	rs142774962	0.0004	0.00758
1	1152763	AGCCGCG	A	SDF4	UTR3	NA	rs71768002	NA	0.00758
1	1153113	G	A	SDF4	exonic	SDF4:NM_016547:exon7:c.984C>T:p.L328L	rs12036216	0.1104	0.13636
1	1154030	G	A	SDF4	intronic	NA	rs377044888	1.63E-05	0.00758
1	1154083	C	G	SDF4	intronic	NA	rs148403132	NA	0.01894
1	1154160	A	G	SDF4	exonic	SDF4:NM_016176:exon5:c.725T>C:p.V242A,SDF4:NM_016547:exon5:c.725T>C:p.V242A	NA	NA	0.00758
1	1154374	G	A	SDF4	intronic	NA	rs74505695	0.0053	0.01136
1	1158631	A	G	SDF4	exonic	SDF4:NM_016176:exon4:c.570T>C:p.D190D,SDF4:NM_016547:exon4:c.570T>C:p.D190D	rs6603781	0.9139	0.88258
1	1159107	G	A	SDF4	intronic	NA	rs114919826	NA	0.00379
1	1163764	C	T	SDF4	intronic	NA	rs545694749	NA	0.00379
1	1163804	C	T	SDF4	intronic	NA	rs7515488	0.1726	0.15909
1	1163811	G	GGACA	SDF4	intronic	NA	rs147694774	0.1745	0.02652
1	1163817	C	G	SDF4	intronic	NA	rs753857566	4.95E-05	0.00758
1	1163964	G	A	SDF4	exonic	SDF4:NM_016176:exon2:c.210C>T:p.D70D,SDF4:NM_016547:exon2:c.210C>T:p.D70D	rs78548753	0.0279	0.02273
1	1168167	TGCGCGCCC	T	B3GALT6	exonic	B3GALT6:NM_080605:exon1:c.509_517T	rs778123798	3.46E-05	0.00379
1	1168180	G	C	B3GALT6	exonic	B3GALT6:NM_080605:exon1:c.522G>C:p.E174D	rs12085009	0.0935	0.01515
1	1168239	CG	C	B3GALT6	exonic	B3GALT6:NM_080605:exon1:c.581_582C	rs771191813	0.0001	0.00379
1	1177821	G	A	FAM132A	downstream	NA	rs58080375	NA	0.00379
1	1177912	GCCCCCT	GCCCCCC	FAM132A	UTR3	NA	NA	NA	0.00379
1	1177917	CCT	C	FAM132A	UTR3	NA	NA	NA	0.00379
1	1177917	CCTG	CCG	FAM132A	UTR3	NA	NA	NA	0.00379
1	1177917	CCT	CC	FAM132A	UTR3	NA	NA	NA	0.00758
1	1177918	CT	C	FAM132A	UTR3	NA	rs3835300	0.0697	0.06439
1	1177920	G	T	FAM132A	UTR3	NA	NA	NA	0.00758
1	1178245	C	T	FAM132A	exonic	FAM132A:NM_001014980:exon7:c.780G>A:p.T260T	rs11260566	0.1175	0.125
1	1178482	A	G	FAM132A	exonic	FAM132A:NM_001014980:exon6:c.691T>C:p.C231R	rs78555129	0.106	0.00379
1	1178647	GA	AG	FAM132A	intronic	NA	NA	NA	0.00379
1	1178647	G	A	FAM132A	intronic	NA	rs561414762	NA	0.00758
1	1178647	GAGGGG	AGGGGA	FAM132A	intronic	NA	NA	NA	0.01515
1	1178648	A	G	FAM132A	intronic	NA	NA	NA	0.00379
1	1178649	G	A	FAM132A	intronic	NA	NA	NA	0.06061
1	1178652	G	A	FAM132A	intronic	NA	NA	NA	0.00379
1	1178653	G	C	FAM132A	intronic	NA	NA	NA	0.00379
1	1178654	C	G	FAM132A	intronic	NA	NA	NA	0.00379
1	1178719	T	G	FAM132A	intronic	NA	NA	NA	0.00379
1	1178764	C	G	FAM132A	intronic	NA	NA	NA	0.00379
1	1178925	G	A	FAM132A	exonic	FAM132A:NM_001014980:exon5:c.539C>T:p.A180V	rs12093154	0.1045	0.10985
1	1178935	G	A	FAM132A	splicing	NA	rs141444678	0.0017	0.01136
1	1178961	C	T	FAM132A	intronic	NA	rs201227696	0.0072	0.00379
1	1179030	G	A	FAM132A	intronic	NA	rs111673713	NA	0.10227
1	1179288	TGGGGCC	TGGGC	FAM132A	intronic	NA	NA	NA	0.02273
1	1179289	GGGGC	G	FAM132A	intronic	NA	NA	NA	0.00758
1	1179289	G	C	FAM132A	intronic	NA	NA	NA	0.00379
1	1179290	G	C	FAM132A	intronic	NA	NA	NA	0.00758
1	1179291	GGCC	GC	FAM132A	intronic	NA	NA	NA	0.01515
1	1179309	G	A	FAM132A	intronic	NA	rs113164957	0.1014	0.11364
1	1179376	C	T	FAM132A	exonic	FAM132A:NM_001014980:exon4:c.489G>A:p.R163R	rs368404661	5.89E-05	0.00379
1	1179385	A	G	FAM132A	exonic	FAM132A:NM_001014980:exon4:c.480T>C:p.G160G	rs199525665	0.0048	0.00758
1	1179489	T	G	FAM132A	splicing	NA	NA	NA	0.00379
1	1179490	G	T	FAM132A	splicing	NA	NA	NA	0.00379
1	1179532	C	T	FAM132A	intronic	NA	rs116540152	0.0125	0.01515
1	1179747	C	T	FAM132A	intronic	NA	rs139237071	0.0111	0.01136
1	1179800	G	A	FAM132A	exonic	FAM132A:NM_001014980:exon2:c.255C>T:p.G85G	rs115586508	0.0195	0.03788
1	1179902	G	A	FAM132A	intronic	NA	rs199841263	0.0007	0.00758
1	1179942	CG	G	FAM132A	intronic	NA	NA	NA	0.00379
1	1179982	C	CA	FAM132A	intronic	NA	NA	NA	0.01515
1	1179983	G	A	FAM132A	intronic	NA	rs76342560	NA	0.11364
1	1190523	C	T	UBE2J2	UTR3	NA	rs1058161	NA	0.03409
1	1190685	G	A	UBE2J2	exonic	UBE2J2:NM_194457:exon6:c.522C>T:p.H174H,UBE2J2:NM_058167:exon7:c.678C>T:p.H226H,UBE2J2:NM_194458:exon7:c.522C>T:p.H174H,UBE2J2:NM_194315:exon8:c.726C>T:p.H242H	rs41303853	0.0122	0.00379
1	1190772	G	A	UBE2J2	exonic	UBE2J2:NM_194457:exon6:c.435C>T:p.L145L,UBE2J2:NM_058167:exon7:c.591C>T:p.L197L,UBE2J2:NM_194458:exon7:c.435C>T:p.L145L,UBE2J2:NM_194315:exon8:c.639C>T:p.L213L	rs142877043	0.0056	0.01515
1	1190873	A	G	UBE2J2	intronic	NA	NA	NA	0.00758
1	1190913	CT	C	UBE2J2	intronic	NA	rs35025185	0.0449	0.02652
1	1190956	C	T	UBE2J2	intronic	NA	rs559742553	NA	0.00379
1	1192514	C	G	UBE2J2	splicing	NA	NA	NA	0.00379
1	1192515	A	G	UBE2J2	splicing	NA	rs7524470	0.0443	0.0303
1	1192515	A	C	UBE2J2	splicing	NA	rs7524470	8.23E-06	0.01136
1	1192549	G	A	UBE2J2	intronic	NA	rs184712148	0.0021	0.00758
1	1203387	G	A	UBE2J2	intronic	NA	rs60981775	0.0198	0.00758
1	1203414	C	T	UBE2J2	intronic	NA	NA	4.13E-06	0.00758
1	1203464	G	A	UBE2J2	intronic	NA	rs114345030	NA	0.02273
1	1216549	C	T	SCNN1D	intronic	NA	NA	NA	0.00758
1	1216552	G	T	SCNN1D	intronic	NA	rs200376001	NA	0.01136
1	1216581	G	C	SCNN1D	intronic	NA	rs1262893	0.0501	0.04167
1	1216848	G	A	SCNN1D	exonic	SCNN1D:NM_001130413:exon3:c.135G>A:p.S45S	rs34385715	0.0102	0.0303
1	1216855	C	T	SCNN1D	exonic	SCNN1D:NM_001130413:exon3:c.142C>T:p.P48S	NA	NA	0.00379
1	1217011	A	C	SCNN1D	intronic	NA	rs1262894	0.1172	0.07576
1	1217020	G	C	SCNN1D	intronic	NA	rs1262895	0.0951	0.07197
1	1217058	G	A	SCNN1D	intronic	NA	rs3753340	NA	0.01136
1	1220954	G	A	SCNN1D	exonic	SCNN1D:NM_001130413:exon6:c.468G>A:p.S156S	rs12751100	0.2178	0.0303
1	1221001	A	G	SCNN1D	exonic	SCNN1D:NM_001130413:exon6:c.515A>G:p.Q172R	rs72896210	0.0145	0.00758
1	1221276	C	T	SCNN1D	intronic	NA	rs113638421	0.0062	0.00758
1	1221302	A	G	SCNN1D	splicing	NA	rs113398060	0.0087	0.00758
1	1221335	G	C	SCNN1D	exonic	SCNN1D:NM_001130413:exon7:c.588G>C:p.G196G	NA	NA	0.00379
1	1221409	G	A	SCNN1D	exonic	SCNN1D:NM_001130413:exon7:c.662G>A:p.R221Q	rs146233203	0.0017	0.00379
1	1221700	C	T	SCNN1D	intronic	NA	rs373966916	0.0005	0.00379
1	1221717	C	T	SCNN1D	intronic	NA	rs13306647	NA	0.01515
1	1222220	C	T	SCNN1D	exonic	SCNN1D:NM_001130413:exon8:c.984C>T:p.N328N	rs140233249	0.0001	0.00379
1	1222267	G	C	SCNN1D	exonic	SCNN1D:NM_001130413:exon8:c.1031G>C:p.R344P	rs11260579	0.1567	0.01515
1	1222407	C	T	SCNN1D	intronic	NA	rs946415	0.005	0.00758
1	1222506	C	T	SCNN1D	exonic	SCNN1D:NM_001130413:exon9:c.1137C>T:p.G379G	rs2229832	0.003	0.00758
1	1222596	C	T	SCNN1D	exonic	SCNN1D:NM_001130413:exon9:c.1227C>T:p.P409P	rs146976973	0.0003	0.00379
1	1222690	C	T	SCNN1D	intronic	NA	rs115316182	0.0422	0.04924
1	1222695	G	C	SCNN1D	intronic	NA	rs910556	0.1979	0.02273
1	1222958	C	T	SCNN1D	exonic	SCNN1D:NM_001130413:exon10:c.1381C>T:p.R461C	rs111819661	0.015	0.00379
1	1222963	C	T	SCNN1D	exonic	SCNN1D:NM_001130413:exon10:c.1386C>T:p.P462P	rs74735644	0.0128	0.01136
1	1222996	C	T	SCNN1D	intronic	NA	rs140333930	0.0041	0.00379
1	1223240	C	A	SCNN1D	intronic	NA	NA	NA	0.01136
1	1223331	C	T	SCNN1D	exonic	SCNN1D:NM_001130413:exon12:c.1576C>T:p.R526W	rs771368623	0.0004	0.00379
1	1223357	C	CG	SCNN1D	exonic	SCNN1D:NM_001130413:exon12:c.1602delinsCG	NA	NA	0.00379
1	1223385	G	C	SCNN1D	exonic	SCNN1D:NM_001130413:exon12:c.1630G>C:p.E544Q	rs2228579	0.1805	0.01515
1	1225641	C	A	SCNN1D	intronic	NA	rs2748384	0.2679	0.10606
1	1225732	G	A	SCNN1D	exonic	SCNN1D:NM_001130413:exon13:c.1744G>A:p.A582T	rs772963043	4.28E-06	0.00379
1	1225823	C	T	SCNN1D	intronic	NA	rs750728408	6.95E-05	0.00379
1	1225899	G	A	SCNN1D	exonic	SCNN1D:NM_001130413:exon14:c.1823G>A:p.R608Q	rs79943571	0.0052	0.0303
1	1225959	C	G	SCNN1D	intronic	NA	rs1570867	0.3433	0.19318
1	1225991	A	G	SCNN1D	intronic	NA	rs115582722	0.002	0.00758
1	1226031	A	G	SCNN1D	exonic	SCNN1D:NM_001130413:exon15:c.1874A>G:p.K625R	rs61766185	0.0007	0.00379
1	1226063	G	A	SCNN1D	exonic	SCNN1D:NM_001130413:exon15:c.1906G>A:p.A636T	rs13306651	0.018	0.01136
1	1226102	G	A	SCNN1D	intronic	NA	rs2273274	0.1357	0.01894
1	1226201	C	G	SCNN1D	intronic	NA	rs113745558	NA	0.00758
1	1226221	A	C	SCNN1D	intronic	NA	rs2273275	NA	0.00758
1	1226221	A	G	SCNN1D	intronic	NA	rs2273275	NA	0.125
1	1226229	CG	CGA	SCNN1D	intronic	NA	NA	NA	0.00379
1	1226233	G	A	SCNN1D	intronic	NA	rs113099499	0.009	0.00758
1	1226267	G	A	SCNN1D	intronic	NA	rs13306640	0.0081	0.00758
1	1226292	G	A	SCNN1D	exonic	SCNN1D:NM_001130413:exon16:c.1935G>A:p.T645T	rs2273276	0.0872	0.00758
1	1226311	C	T	SCNN1D	exonic	SCNN1D:NM_001130413:exon16:c.1954C>T:p.P652S	rs113608779	0.0007	0.00758
1	1226346	TC	TCG	SCNN1D	intronic	NA	NA	NA	0.04167
1	1226348	C	G	SCNN1D	intronic	NA	rs586965	0.2855	0.0947
1	1226418	C	T	SCNN1D	intronic	NA	rs377403530	0.002	0.00758
1	1226419	GCCT	GCCCC	SCNN1D	intronic	NA	NA	NA	0.00758
1	1226419	G	A	SCNN1D	intronic	NA	rs374548487	0.0048	0.01136
1	1226423	T	C	SCNN1D	intronic	NA	rs12743218	0.0233	0.02273
1	1226512	G	A	SCNN1D	exonic	SCNN1D:NM_001130413:exon17:c.2044G>A:p.V682M	rs114257304	0.0154	0.01515
1	1226539	C	T	SCNN1D	intronic	NA	rs148054598	0.0132	0.00758
1	1226639	G	A	SCNN1D	exonic	SCNN1D:NM_001130413:exon18:c.2058G>A:p.P686P	rs199991805	0.0006	0.00379
1	1226651	G	C	SCNN1D	exonic	SCNN1D:NM_001130413:exon18:c.2070G>C:p.S690S	rs2229833	0.0219	0.02273
1	1226690	C	T	SCNN1D	exonic	SCNN1D:NM_001130413:exon18:c.2109C>T:p.S703S	rs114720027	0.0182	0.03409
1	1226757	G	A	SCNN1D	exonic	SCNN1D:NM_001130413:exon18:c.2176G>A:p.G726S	rs6690013	0.0837	0.03788
1	1226770	G	A	SCNN1D	exonic	SCNN1D:NM_001130413:exon18:c.2189G>A:p.R730H	rs143429630	0.0003	0.00379
1	1226889	G	A	SCNN1D	exonic	SCNN1D:NM_001130413:exon18:c.2308G>A:p.G770R	rs609805	0.0791	0.02273
1	1228910	C	G	ACAP3	UTR3	NA	NA	NA	0.00758
1	1228913	G	A	ACAP3	UTR3	NA	NA	NA	0.00379
1	1229538	C	T	ACAP3	exonic	ACAP3:NM_030649:exon22:c.2181G>A:p.A727A	rs148138514	0.0069	0.01894
1	1229560	T	G	ACAP3	exonic	ACAP3:NM_030649:exon22:c.2159A>C:p.E720A	rs762426672	2.44E-05	0.00758
1	1230030	G	A	ACAP3	intronic	NA	rs146086079	0.0209	0.02273
1	1230130	G	A	ACAP3	exonic	ACAP3:NM_030649:exon20:c.1880C>T:p.S627L	NA	2.77E-05	0.00379
1	1231507	G	A	MIR6726	ncRNA_exonic	NA	rs619608	0.091	0.06061
1	1231587	G	A	ACAP3	splicing	NA	rs139600717	0.0428	0.06818
1	1231656	G	A	ACAP3	exonic	ACAP3:NM_030649:exon16:c.1342C>T:p.L448L	rs1749951	0.048	0.04924
1	1231765	A	G	ACAP3	intronic	NA	NA	NA	0.12121
1	1231799	G	C	ACAP3	intronic	NA	NA	NA	0.00379
1	1231802	CG	G	ACAP3	splicing	NA	NA	NA	0.00379
1	1231862	C	T	ACAP3	exonic	ACAP3:NM_030649:exon15:c.1280G>A:p.R427H	rs563840123	0.0003	0.00758
1	1231867	G	A	ACAP3	exonic	ACAP3:NM_030649:exon15:c.1275C>T:p.D425D	rs370009609	0.0013	0.00379
1	1232004	G	A	ACAP3	exonic	ACAP3:NM_030649:exon15:c.1138C>T:p.R380C	rs149746396	0.0016	0.02273
1	1233332	C	T	ACAP3	intronic	NA	rs111910661	0.0171	0.01136
1	1233571	G	A	ACAP3	intronic	NA	NA	NA	0.00379
1	1233575	C	T	ACAP3	intronic	NA	NA	NA	0.00379
1	1233580	G	T	ACAP3	intronic	NA	rs2297234	NA	0.00379
1	1233672	C	A	ACAP3	intronic	NA	rs2297233	NA	0.00379
1	1233719	T	C	ACAP3	intronic	NA	rs199587616	0.0022	0.00379
1	1233936	A	C	ACAP3	intronic	NA	NA	NA	0.01136
1	1234078	C	A	ACAP3	intronic	NA	rs369386511	0.0018	0.00379
1	1234169	G	A	ACAP3	intronic	NA	rs112792787	NA	0.00379
1	1234713	G	A	ACAP3	intronic	NA	rs373913811	0.0003	0.00379
1	1234762	AG	A	ACAP3	intronic	NA	rs143128930	0.0835	0.0303
1	1235604	G	A	ACAP3	intronic	NA	rs75245886	0.0047	0.01136
1	1238169	T	A	ACAP3	intronic	NA	NA	NA	0.00758
1	1238170	G	C	ACAP3	intronic	NA	NA	NA	0.00758
1	1238171	G	A	ACAP3	intronic	NA	NA	NA	0.00758
1	1238173	A	T	ACAP3	intronic	NA	NA	NA	0.00758
1	1238174	T	C	ACAP3	intronic	NA	NA	NA	0.00379
1	1238175	TCCCCCCCC	TTCCCCCCCCT	ACAP3	intronic	NA	NA	NA	0.00758
1	1238175	T	TT	ACAP3	intronic	NA	NA	NA	0.00379
1	1238185	C	T	ACAP3	intronic	NA	rs865947099	NA	0.01515
1	1238583	G	A	ACAP3	exonic	ACAP3:NM_030649:exon3:c.184C>T:p.R62C	rs145087137	0.0129	0.00379
1	1238730	C	T	ACAP3	intronic	NA	rs187283180	NA	0.01515
1	1239574	G	A	ACAP3	intronic	NA	NA	NA	0.01136
1	1242983	G	A	ACAP3	intronic	NA	rs2887285	NA	0.17045
1	1243032	C	T	ACAP3	intronic	NA	rs79254519	NA	0.01136
1	1243114	G	A	ACAP3	intronic	NA	NA	NA	0.00379
1	1244586	C	A	PUSL1	exonic	PUSL1:NM_153339:exon3:c.256C>A:p.R86R	NA	NA	0.00379
1	1244755	C	CG	PUSL1	intronic	NA	NA	NA	0.00379
1	1244978	G	A	PUSL1	exonic	PUSL1:NM_153339:exon4:c.468G>A:p.P156P	rs376174027	0.0001	0.00379
1	1245015	G	C	PUSL1	intronic	NA	NA	NA	0.00379
1	1245259	C	T	PUSL1	intronic	NA	rs188904649	0.0007	0.00758
1	1246004	A	G	PUSL1	intronic	NA	rs2296474	0.9612	0.89394
1	1246004	G	T	PUSL1	intronic	NA	rs2296474	4.76E-06	0.00379
1	1246005	T	G	PUSL1	intronic	NA	NA	NA	0.03409
1	1246197	T	C	PUSL1	intronic	NA	NA	NA	0.01136
1	1246199	AC	GTG	PUSL1	intronic	NA	NA	NA	0.00379
1	1246199	AT	CT	PUSL1	intronic	NA	NA	NA	0.00379
1	1246200	C	T	PUSL1	intronic	NA	rs548777597	8.17E-06	0.01136
1	1246273	T	C	PUSL1	intronic	NA	rs201592879	4.39E-06	0.03788
1	1246303	G	A	PUSL1	exonic	PUSL1:NM_153339:exon7:c.714G>A:p.T238T	rs41285824	0.0202	0.01515
1	1246390	C	G	PUSL1	exonic	PUSL1:NM_153339:exon7:c.801C>G:p.H267Q	rs144555782	0.0091	0.00379
1	1246438	G	A	PUSL1	exonic	PUSL1:NM_153339:exon7:c.849G>A:p.L283L	rs115163464	0.0245	0.01515
1	1246505	C	T	PUSL1	intronic	NA	NA	NA	0.00379
1	1246578	T	C	PUSL1	intronic	NA	rs779062939	NA	0.00379
1	1246755	G	A	PUSL1	exonic	PUSL1:NM_153339:exon8:c.908G>A:p.G303E	rs200331726	7.41E-05	0.00379
1	1247302	G	A	CPSF3L	exonic	CPSF3L:NM_001256462:exon15:c.1446C>T:p.D482D,CPSF3L:NM_001256463:exon15:c.1437C>T:p.D479D,CPSF3L:NM_017871:exon17:c.1740C>T:p.D580D,CPSF3L:NM_001256460:exon18:c.1653C>T:p.D551D,CPSF3L:NM_001256456:exon19:c.1758C>T:p.D586D	rs146699248	0.0009	0.00758
1	1247305	CT	C	CPSF3L	splicing	NA	NA	NA	0.00379
1	1247494	C	G	CPSF3L	exonic	CPSF3L:NM_001256462:exon14:c.1347A>C:p.P449P,CPSF3L:NM_001256463:exon14:c.1338A>C:p.P446P,CPSF3L:NM_017871:exon16:c.1641A>C:p.P547P,CPSF3L:NM_001256460:exon17:c.1554A>C:p.P518P,CPSF3L:NM_001256456:exon18:c.1659A>C:p.P553P	NA	NA	0.01136
1	1247494	T	C	CPSF3L	exonic	CPSF3L:NM_001256462:exon14:c.1347A>G:p.P449P,CPSF3L:NM_001256463:exon14:c.1338A>G:p.P446P,CPSF3L:NM_017871:exon16:c.1641A>G:p.P547P,CPSF3L:NM_001256460:exon17:c.1554A>G:p.P518P,CPSF3L:NM_001256456:exon18:c.1659A>G:p.P553P	rs12103	0.5585	0.75
1	1247495	G	A	CPSF3L	exonic	CPSF3L:NM_001256462:exon14:c.1346C>T:p.P449L,CPSF3L:NM_001256463:exon14:c.1337C>T:p.P446L,CPSF3L:NM_017871:exon16:c.1640C>T:p.P547L,CPSF3L:NM_001256460:exon17:c.1553C>T:p.P518L,CPSF3L:NM_001256456:exon18:c.1658C>T:p.P553L	rs755005813	8.59E-05	0.00379
1	1247588	G	T	CPSF3L	intronic	NA	rs568445177	0.0257	0.01894
1	1247589	C	G	CPSF3L	intronic	NA	rs745807682	NA	0.0303
1	1247627	C	T	CPSF3L	exonic	CPSF3L:NM_001256462:exon13:c.1292G>A:p.R431H,CPSF3L:NM_001256463:exon13:c.1283G>A:p.R428H,CPSF3L:NM_017871:exon15:c.1586G>A:p.R529H,CPSF3L:NM_001256460:exon16:c.1499G>A:p.R500H,CPSF3L:NM_001256456:exon17:c.1604G>A:p.R535H	rs759845797	3.45E-05	0.00758
1	1247928	C	G	MIR6727	ncRNA_exonic	NA	NA	NA	0.00379
1	1247930	G	A	MIR6727	ncRNA_exonic	NA	rs369557926	0.0018	0.00379
1	1247933	T	C	MIR6727	ncRNA_exonic	NA	NA	NA	0.00758
1	1247981	A	C	CPSF3L	exonic	CPSF3L:NM_001256462:exon11:c.1100T>G:p.M367R,CPSF3L:NM_001256463:exon11:c.1091T>G:p.M364R,CPSF3L:NM_017871:exon13:c.1394T>G:p.M465R,CPSF3L:NM_001256460:exon14:c.1307T>G:p.M436R,CPSF3L:NM_001256456:exon15:c.1412T>G:p.M471R	NA	NA	0.00379
1	1248561	C	T	CPSF3L	intronic	NA	rs529799687	NA	0.00758
1	1248958	C	A	CPSF3L	exonic	CPSF3L:NM_001256462:exon8:c.678G>T:p.T226T,CPSF3L:NM_001256463:exon8:c.669G>T:p.T223T,CPSF3L:NM_017871:exon10:c.972G>T:p.T324T,CPSF3L:NM_001256460:exon11:c.885G>T:p.T295T,CPSF3L:NM_001256456:exon12:c.990G>T:p.T330T	rs142134905	6.11E-05	0.00379
1	1249187	G	A	CPSF3L	exonic	CPSF3L:NM_001256462:exon7:c.588C>T:p.F196F,CPSF3L:NM_001256463:exon7:c.579C>T:p.F193F,CPSF3L:NM_017871:exon9:c.882C>T:p.F294F,CPSF3L:NM_001256460:exon10:c.795C>T:p.F265F,CPSF3L:NM_001256456:exon11:c.900C>T:p.F300F	rs12142199	0.5798	0.78788
1	1249804	G	A	CPSF3L	intronic	NA	rs184265088	NA	0.00758
1	1250100	C	A	CPSF3L	intronic	NA	NA	NA	0.00379
1	1250358	G	T	CPSF3L	intronic	NA	NA	NA	0.02273
1	1250438	G	A	CPSF3L	intronic	NA	rs141502981	NA	0.00758
1	1250464	A	G	CPSF3L	intronic	NA	rs189734561	NA	0.00758
1	1250957	G	A	CPSF3L	exonic	CPSF3L:NM_001256462:exon3:c.177C>T:p.H59H,CPSF3L:NM_001256463:exon3:c.168C>T:p.H56H,CPSF3L:NM_017871:exon5:c.471C>T:p.H157H,CPSF3L:NM_001256460:exon6:c.384C>T:p.H128H,CPSF3L:NM_001256456:exon7:c.489C>T:p.H163H	rs34054191	0.0244	0.02273
1	1254841	C	G	CPSF3L	exonic	CPSF3L:NM_017871:exon4:c.264G>C:p.G88G,CPSF3L:NM_001256460:exon5:c.177G>C:p.G59G,CPSF3L:NM_001256456:exon6:c.282G>C:p.G94G	rs10907179	0.8528	0.92045
1	1256507	G	A	CPSF3L	intronic	NA	rs199530987	0.0032	0.00758
1	1256607	AG	A	CPSF3L	intronic	NA	NA	NA	0.00758
1	1256608	G	A	CPSF3L	intronic	NA	rs76947392	NA	0.17803
1	1257176	C	G	CPSF3L	intronic	NA	NA	NA	0.00379
1	1257371	C	G	CPSF3L	intronic	NA	rs41285826	0.016	0.00758
1	1257380	G	A	CPSF3L	intronic	NA	NA	NA	0.03409
1	1257381	AG	G	CPSF3L	intronic	NA	NA	NA	0.04167
1	1258527	C	T	CPSF3L	UTR5	NA	rs140361978	0.0206	0.01515
1	1259899	C	G	CPSF3L	intronic	NA	NA	NA	0.00379
1	1260009	A	AC	CPSF3L	UTR5	NA	rs575875502	0.009	0.00379
1	1262242	C	G	CPTP	UTR5	NA	rs193084995	0.0008	0.00758
1	1262591	C	T	CPTP	intronic	NA	rs2296472	0.8547	0.60227
1	1262635	T	A	CPTP	exonic	CPTP:NM_001029885:exon3:c.137T>A:p.L46Q	rs142934629	0.0018	0.00379
1	1262841	C	G	CPTP	exonic	CPTP:NM_001029885:exon3:c.343C>G:p.L115V	NA	0	0.00379
1	1262846	C	T	CPTP	exonic	CPTP:NM_001029885:exon3:c.348C>T:p.H116H	NA	NA	0.00379
1	1262905	C	T	CPTP	exonic	CPTP:NM_001029885:exon3:c.407C>T:p.A136V	rs780404053	5.38E-06	0.00379
1	1262957	C	T	CPTP	exonic	CPTP:NM_001029885:exon3:c.459C>T:p.V153V	rs140494438	0.0007	0.00758
1	1262966	C	T	CPTP	exonic	CPTP:NM_001029885:exon3:c.468C>T:p.R156R	rs307349	0.8649	0.91288
1	1263085	G	A	CPTP	exonic	CPTP:NM_001029885:exon3:c.587G>A:p.R196H	rs150672559	0.0091	0.00758
1	1263144	G	A	CPTP	UTR3	NA	rs307350	0.8867	0.69697
1	1266738	G	A	TAS1R3	exonic	TAS1R3:NM_152228:exon1:c.13G>A:p.A5T	rs76755863	0.0437	0.06818
1	1266740	T	A	TAS1R3	exonic	TAS1R3:NM_152228:exon1:c.15T>A:p.A5A	rs141430443	0.0436	0.06439
1	1266834	C	G	TAS1R3	exonic	TAS1R3:NM_152228:exon1:c.109C>G:p.L37V	NA	NA	0.00758
1	1266835	TG	CT	TAS1R3	exonic	TAS1R3:NM_152228:exon1:c.110_111CT	NA	NA	0.00379
1	1266835	T	C	TAS1R3	exonic	TAS1R3:NM_152228:exon1:c.110T>C:p.L37P	NA	NA	0.00379
1	1266836	G	T	TAS1R3	exonic	TAS1R3:NM_152228:exon1:c.111G>T:p.L37L	NA	NA	0.01515
1	1267004	C	G	TAS1R3	intronic	NA	rs375821451	0.0003	0.00758
1	1267174	C	G	TAS1R3	exonic	TAS1R3:NM_152228:exon2:c.348C>G:p.F116L	rs763101092	4.08E-06	0.00758
1	1267334	C	T	TAS1R3	intronic	NA	NA	NA	0.00379
1	1267651	G	A	TAS1R3	exonic	TAS1R3:NM_152228:exon3:c.740G>A:p.R247H	rs111615792	0.0252	0.00758
1	1267656	G	A	TAS1R3	exonic	TAS1R3:NM_152228:exon3:c.745G>A:p.D249N	rs753921800	4.95E-05	0.00379
1	1267729	T	C	TAS1R3	exonic	TAS1R3:NM_152228:exon3:c.818T>C:p.L273P	rs370117959	0.0003	0.00758
1	1267973	G	T	TAS1R3	exonic	TAS1R3:NM_152228:exon3:c.1062G>T:p.L354L	NA	NA	0.00379
1	1268159	C	T	TAS1R3	exonic	TAS1R3:NM_152228:exon3:c.1248C>T:p.P416P	rs3813210	0.0879	0.04167
1	1268173	T	C	TAS1R3	exonic	TAS1R3:NM_152228:exon3:c.1262T>C:p.V421A	NA	NA	0.00379
1	1268195	G	A	TAS1R3	intronic	NA	rs3813211	0.0738	0.03409
1	1268307	G	A	TAS1R3	exonic	TAS1R3:NM_152228:exon4:c.1282G>A:p.E428K	rs763694622	1.24E-05	0.00379
1	1268457	C	A	TAS1R3	exonic	TAS1R3:NM_152228:exon4:c.1432C>A:p.L478I	rs139115619	0.0002	0.00758
1	1268623	C	G	TAS1R3	intronic	NA	rs372841042	0.0007	0.00758
1	1268847	T	G	TAS1R3	intronic	NA	rs307378	0.9615	0.96212
1	1268915	G	A	TAS1R3	exonic	TAS1R3:NM_152228:exon6:c.1630G>A:p.D544N	rs769527751	4.23E-06	0.00379
1	1268990	GTGC	G	TAS1R3	exonic	TAS1R3:NM_152228:exon6:c.1705_1708G	rs766477185	2.48E-05	0.00379
1	1269432	C	T	TAS1R3	exonic	TAS1R3:NM_152228:exon6:c.2147C>T:p.T716M	rs147441599	8.32E-05	0.00379
1	1269554	T	C	TAS1R3	exonic	TAS1R3:NM_152228:exon6:c.2269T>C:p.C757R	rs307377	0.9604	0.96591
1	1269888	C	A	TAS1R3	UTR3	NA	rs139522421	0.0242	0.02273
1	1269900	A	C	TAS1R3	UTR3	NA	NA	NA	0.00379
1	1271570	G	A	DVL1	exonic	DVL1:NM_004421:exon15:c.1965C>T:p.F655F	NA	NA	0.00379
1	1271641	GCCCCC	GCCCCCG	DVL1	exonic	DVL1:NM_004421:exon15:c.1889_1894CGGGGGC	NA	NA	0.00379
1	1271647	C	G	DVL1	exonic	DVL1:NM_004421:exon15:c.1888G>C:p.G630R	NA	NA	0.04545
1	1271690	C	G	DVL1	exonic	DVL1:NM_004421:exon15:c.1845G>C:p.G615G	NA	NA	0.00379
1	1271704	C	G	DVL1	exonic	DVL1:NM_004421:exon15:c.1831G>C:p.A611P	NA	NA	0.00379
1	1271853	G	C	DVL1	exonic	DVL1:NM_004421:exon15:c.1682C>G:p.P561R	rs113005319	0.0133	0.01515
1	1273231	C	T	DVL1	intronic	NA	NA	9.62E-06	0.00379
1	1273234	G	A	DVL1	intronic	NA	NA	NA	0.00379
1	1273241	T	C	DVL1	intronic	NA	NA	NA	0.05682
1	1273268	G	A	DVL1	intronic	NA	rs761153617	NA	0.02273
1	1273270	G	T	DVL1	intronic	NA	rs766717720	7.80E-06	0.02273
1	1273278	A	G	DVL1	intronic	NA	rs307370	0.7102	0.0303
1	1273280	T	A	DVL1	intronic	NA	NA	NA	0.02652
1	1273282	G	A	DVL1	intronic	NA	NA	NA	0.01515
1	1273285	G	A	DVL1	intronic	NA	NA	NA	0.00379
1	1273491	T	G	DVL1	exonic	DVL1:NM_004421:exon14:c.1505A>C:p.H502P	rs749864968	0.0001	0.00379
1	1273614	TC	T	DVL1	intronic	NA	rs751395065	0.0001	0.00379
1	1273785	G	A	DVL1	exonic	DVL1:NM_004421:exon13:c.1296C>T:p.H432H	rs151161721	7.35E-05	0.00379
1	1273874	C	T	DVL1	intronic	NA	rs186806059	0.0127	0.02273
1	1273892	G	A	DVL1	intronic	NA	rs765342412	2.45E-05	0.00379
1	1274020	C	T	DVL1	exonic	DVL1:NM_004421:exon12:c.1146G>A:p.A382A	rs144133102	0.001	0.00379
1	1275451	G	A	DVL1	exonic	DVL1:NM_004421:exon8:c.876C>T:p.D292D	rs560603838	0.0002	0.00758
1	1275716	T	A	DVL1	intronic	NA	rs112871502	0.0604	0.03409
1	1275730	G	A	DVL1	intronic	NA	rs147874931	0.0118	0.00758
1	1275755	T	TCCC	DVL1	intronic	NA	NA	NA	0.00379
1	1275776	A	G	DVL1	intronic	NA	rs779362620	4.39E-06	0.00379
1	1275786	C	T	DVL1	splicing	NA	rs747363654	4.26E-06	0.00758
1	1275787	T	C	DVL1	splicing	NA	NA	NA	0.00758
1	1277533	T	C	DVL1	exonic	DVL1:NM_004421:exon4:c.366A>G:p.P122P	rs307362	0.996	0.93561
1	1277649	G	T	DVL1	intronic	NA	rs146525333	NA	0.02652
1	1278047	G	A	DVL1	intronic	NA	rs143423496	0.0116	0.00758
1	1278091	A	G	DVL1	exonic	DVL1:NM_004421:exon2:c.218T>C:p.F73S	NA	NA	0.00379
1	1278176	G	A	DVL1	intronic	NA	rs373968054	1.25E-05	0.00758
1	1278237	T	C	DVL1	intronic	NA	rs307361	NA	0.96591
1	1278307	G	C	DVL1	intronic	NA	NA	NA	0.03788
1	1288876	G	A	MXRA8	UTR3	NA	rs568314233	NA	0.01136
1	1288932	GCA	G	MXRA8	UTR3	NA	rs201452853	NA	0.03788
1	1288984	C	T	MXRA8	exonic	MXRA8:NM_001282584:exon9:c.1026G>A:p.X342X,MXRA8:NM_001282583:exon10:c.1302G>A:p.X434X,MXRA8:NM_032348:exon10:c.1329G>A:p.X443X,MXRA8:NM_001282582:exon11:c.1329G>A:p.X443X	NA	6.13E-06	0.00758
1	1289037	G	C	MXRA8	intronic	NA	rs187396983	0.0002	0.00379
1	1289043	G	C	MXRA8	intronic	NA	rs146120010	0.005	0.02273
1	1289221	C	T	MXRA8	intronic	NA	rs184947058	0.0005	0.00379
1	1289367	CTG	C	MXRA8	intronic	NA	rs140777846	0.8799	0.91667
1	1289367	C	CT	MXRA8	intronic	NA	NA	NA	0.00758
1	1289446	C	T	MXRA8	exonic	MXRA8:NM_001282584:exon7:c.883G>A:p.D295N,MXRA8:NM_001282583:exon8:c.1159G>A:p.D387N,MXRA8:NM_001282585:exon8:c.1186G>A:p.D396N,MXRA8:NM_032348:exon8:c.1186G>A:p.D396N,MXRA8:NM_001282582:exon9:c.1186G>A:p.D396N	rs150058708	0.0024	0.00758
1	1289468	C	T	MXRA8	exonic	MXRA8:NM_001282584:exon7:c.861G>A:p.A287A,MXRA8:NM_001282583:exon8:c.1137G>A:p.A379A,MXRA8:NM_001282585:exon8:c.1164G>A:p.A388A,MXRA8:NM_032348:exon8:c.1164G>A:p.A388A,MXRA8:NM_001282582:exon9:c.1164G>A:p.A388A	rs374449046	0.0002	0.00379
1	1289487	C	G	MXRA8	splicing	NA	NA	NA	0.00379
1	1289703	G	A	MXRA8	intronic	NA	NA	NA	0.01136
1	1289911	G	A	MXRA8	intronic	NA	rs4970365	0.8808	0.35606
1	1290015	G	A	MXRA8	intronic	NA	rs147405504	0.0028	0.00379
1	1290787	A	C	MXRA8	intronic	NA	NA	NA	0.00379
1	1290796	C	T	MXRA8	intronic	NA	rs747787015	0.0004	0.00379
1	1291085	C	T	MXRA8	exonic	MXRA8:NM_001282583:exon3:c.94G>A:p.A32T,MXRA8:NM_001282585:exon3:c.121G>A:p.A41T,MXRA8:NM_032348:exon3:c.121G>A:p.A41T,MXRA8:NM_001282582:exon4:c.121G>A:p.A41T	rs181929025	0.0252	0.01894
1	1292131	A	G	MXRA8	intronic	NA	rs141676214	0.0484	0.00379
1	1293764	G	C	MXRA8	intronic	NA	rs34841888	NA	0.75
1	1293820	ACG	CG	MXRA8	intronic	NA	NA	NA	0.00379
1	1293849	A	G	MXRA8	exonic	MXRA8:NM_001282584:exon1:c.36T>C:p.L12L,MXRA8:NM_001282585:exon1:c.36T>C:p.L12L,MXRA8:NM_032348:exon1:c.36T>C:p.L12L,MXRA8:NM_001282582:exon2:c.36T>C:p.L12L	rs141281278	5.32E-05	0.00758
1	1309185	T	C	AURKAIP1	exonic	AURKAIP1:NM_001127229:exon4:c.596A>G:p.K199R,AURKAIP1:NM_001127230:exon4:c.596A>G:p.K199R,AURKAIP1:NM_017900:exon4:c.596A>G:p.K199R	rs111933693	0.0183	0.00379
1	1309405	T	C	AURKAIP1	exonic	AURKAIP1:NM_001127229:exon3:c.473A>G:p.Q158R,AURKAIP1:NM_001127230:exon3:c.473A>G:p.Q158R,AURKAIP1:NM_017900:exon3:c.473A>G:p.Q158R	rs150194697	0.0184	0.01515
1	1309885	A	G	AURKAIP1	intronic	NA	rs35745967	NA	0.10985
1	1310073	G	GG	AURKAIP1	intronic	NA	NA	NA	0.0303
1	1310073	GC	G	AURKAIP1	intronic	NA	NA	NA	0.0947
1	1310074	C	G	AURKAIP1	intronic	NA	rs2765035	0.9117	0.7197
1	1310181	A	G	AURKAIP1	intronic	NA	rs112533928	0.0652	0.02273
1	1323030	G	A	CCNL2	intronic	NA	rs146564472	NA	0.04167
1	1323078	A	G	CCNL2	intronic	NA	rs12729599	NA	0.81061
1	1323143	CCT	C	CCNL2	intronic	NA	rs35654872	0.5933	0.48485
1	1323393	C	T	CCNL2	exonic	CCNL2:NM_030937:exon9:c.1059G>A:p.K353K	rs145080018	0.0058	0.00379
1	1326081	A	C	CCNL2	intronic	NA	rs572597413	NA	0.00379
1	1326109	T	A	CCNL2	intronic	NA	rs368387971	0.0007	0.00379
1	1330726	A	G	CCNL2	intronic	NA	rs1240746	0.4132	0.16667
1	1333598	C	A	CCNL2	intronic	NA	rs35242196	0.2489	0.09848
1	1334052	CTAGAG	C	CCNL2	splicing	NA	rs368050244	0.0538	0.04167
1	1334286	AGGGGC	AGGGCG	CCNL2	intronic	NA	NA	NA	0.01136
1	1334290	GC	CG	CCNL2	intronic	NA	NA	NA	0.02273
1	1334475	G	C	CCNL2	exonic	CCNL2:NM_001039577:exon1:c.212C>G:p.T71S,CCNL2:NM_030937:exon1:c.212C>G:p.T71S	rs17851391	0.0237	0.00379
1	1334519	G	C	CCNL2	exonic	CCNL2:NM_001039577:exon1:c.168C>G:p.D56E,CCNL2:NM_030937:exon1:c.168C>G:p.D56E	rs114112990	0.0116	0.00379
1	1334567	C	T	CCNL2	exonic	CCNL2:NM_001039577:exon1:c.120G>A:p.R40R,CCNL2:NM_030937:exon1:c.120G>A:p.R40R	rs374471834	0.0009	0.00379
1	1334612	A	G	CCNL2	exonic	CCNL2:NM_001039577:exon1:c.75T>C:p.S25S,CCNL2:NM_030937:exon1:c.75T>C:p.S25S	NA	NA	0.00379
1	1334691	T	A	CCNL2	UTR5	NA	rs567061416	0.0011	0.00379
1	1341185	A	G	MRPL20	splicing	NA	rs17160977	0.0152	0.00379
1	1342394	G	A	MRPL20	exonic	MRPL20:NM_017971:exon2:c.93C>T:p.F31F	rs11548045	0.0217	0.01515
1	1342612	G	C	MRPL20	UTR5	NA	rs2275915	0.3092	0.14773
1	1354495	T	C	ANKRD65	exonic	ANKRD65:NM_001145210:exon4:c.1185A>G:p.I395M	rs141533546	0.0016	0.00758
1	1354515	C	G	ANKRD65	exonic	ANKRD65:NM_001145210:exon4:c.1165G>C:p.E389Q	rs904589	0.1695	0.06818
1	1354516	C	G	ANKRD65	exonic	ANKRD65:NM_001145210:exon4:c.1164G>C:p.G388G	rs569607886	0.0003	0.00758
1	1354521	C	T	ANKRD65	exonic	ANKRD65:NM_001145210:exon4:c.1159G>A:p.G387R	rs555119684	4.33E-05	0.00379
1	1354522	T	C	ANKRD65	exonic	ANKRD65:NM_001145210:exon4:c.1158A>G:p.G386G	NA	NA	0.00379
1	1354594	A	G	ANKRD65	exonic	ANKRD65:NM_001145210:exon4:c.1086T>C:p.T362T	rs3766165	0.1514	0.08712
1	1354717	C	G	ANKRD65	exonic	ANKRD65:NM_001243535:exon3:c.422G>C:p.C141S	rs147239403	0.0013	0.00758
1	1354762	C	G	ANKRD65	exonic	ANKRD65:NM_001243535:exon3:c.377G>C:p.C126S	rs181085315	0.0009	0.00758
1	1354975	G	A	ANKRD65	intronic	NA	rs148651373	0.0092	0.01136
1	1355020	T	A	ANKRD65	intronic	NA	rs190884669	NA	0.01894
1	1356393	G	A	ANKRD65	intronic	NA	rs533611453	0.0061	0.00379
1	1361530	C	T	TMEM88B	exonic	TMEM88B:NM_001146685:exon1:c.23C>T:p.T8M	rs144957058	0.0284	0.01136
1	1361542	AG	AGA	TMEM88B	exonic	TMEM88B:NM_001146685:exon1:c.35_36AGA	NA	NA	0.00379
1	1361555	T	C	TMEM88B	exonic	TMEM88B:NM_001146685:exon1:c.48T>C:p.G16G	rs1695848	0.0786	0.06439
1	1361632	CA	C	TMEM88B	exonic	TMEM88B:NM_001146685:exon1:c.125_126C	NA	NA	0.00379
1	1361633	G	A	TMEM88B	exonic	TMEM88B:NM_001146685:exon1:c.126G>A:p.S42S	rs12022947	0.3103	0.09848
1	1361641	C	T	TMEM88B	exonic	TMEM88B:NM_001146685:exon1:c.134C>T:p.P45L	rs12030806	0.4696	0.16288
1	1361736	G	A	TMEM88B	exonic	TMEM88B:NM_001146685:exon1:c.229G>A:p.V77I	rs72896277	0.0066	0.01136
1	1372398	GTG	GT	VWA1	exonic	VWA1:NM_022834:exon2:c.165_167GT	NA	NA	0.00379
1	1372400	T	G	VWA1	exonic	VWA1:NM_022834:exon2:c.167T>G:p.F56C	NA	NA	0.09091
1	1372401	TGTG	T	VWA1	exonic	VWA1:NM_022834:exon2:c.168_171T	NA	NA	0.04545
1	1372402	GT	G	VWA1	exonic	VWA1:NM_022834:exon2:c.169_170G	NA	NA	0.04167
1	1372402	G	GG	VWA1	exonic	VWA1:NM_022834:exon2:c.169delinsGG	NA	NA	0.00379
1	1372406	G	T	VWA1	exonic	VWA1:NM_022834:exon2:c.173G>T:p.G58V	NA	NA	0.01136
1	1372569	C	T	VWA1	exonic	VWA1:NM_022834:exon2:c.336C>T:p.H112H	rs150371002	5.39E-05	0.00379
1	1374436	C	T	VWA1	intronic	NA	rs35368272	0.0214	0.01136
1	1374805	G	C	VWA1	exonic	VWA1:NM_022834:exon3:c.976G>C:p.A326P	rs2275916	0.0401	0.00379
1	1374834	A	G	VWA1	exonic	VWA1:NM_022834:exon3:c.1005A>G:p.P335P	rs1892289	0.3132	0.14773
1	1374961	C	T	VWA1	exonic	VWA1:NM_022834:exon3:c.1132C>T:p.R378W	rs758041400	0.0151	0.01136
1	1386089	C	T	ATAD3C	exonic	ATAD3C:NM_001039211:exon1:c.26C>T:p.A9V	rs149262155	0.0176	0.00379
1	1386232	G	T	ATAD3C	intronic	NA	NA	NA	0.01136
1	1387262	G	A	ATAD3C	intronic	NA	rs112013420	NA	0.01136
1	1387296	C	T	ATAD3C	intronic	NA	rs778682621	NA	0.00379
1	1387348	C	T	ATAD3C	intronic	NA	rs1781143	NA	0.17045
1	1387546	A	C	ATAD3C	intronic	NA	NA	NA	0.00758
1	1387726	A	G	ATAD3C	intronic	NA	rs9793066	0.2534	0.15152
1	1387764	G	A	ATAD3C	exonic	ATAD3C:NM_001039211:exon3:c.172G>A:p.G58R	rs9793256	0.2346	0.15152
1	1387891	A	G	ATAD3C	intronic	NA	rs1624483	NA	0.18939
1	1387920	G	A	ATAD3C	intronic	NA	rs1625156	NA	0.17424
1	1389695	C	T	ATAD3C	intronic	NA	rs2986582	0.4273	0.15152
1	1389814	G	A	ATAD3C	exonic	ATAD3C:NM_001039211:exon4:c.312G>A:p.G104G	rs575610071	0.0017	0.00758
1	1389856	T	G	ATAD3C	exonic	ATAD3C:NM_001039211:exon4:c.354T>G:p.L118L	rs1781146	0.0007	0.00379
1	1389886	G	A	ATAD3C	intronic	NA	rs112630825	0.0202	0.01894
1	1390875	C	T	ATAD3C	exonic	ATAD3C:NM_001039211:exon5:c.414C>T:p.D138D	rs1781147	0.3084	0.16667
1	1390931	C	CG	ATAD3C	intronic	NA	NA	NA	0.01136
1	1390943	C	A	ATAD3C	intronic	NA	NA	NA	0.00379
1	1390997	T	G	ATAD3C	intronic	NA	rs1781148	NA	0.18182
1	1391304	T	C	ATAD3C	intronic	NA	rs1695873	0.3116	0.14773
1	1396238	G	T	ATAD3C	exonic	ATAD3C:NM_001039211:exon10:c.921G>T:p.A307A	rs72896283	0.1025	0.01136
1	1396244	G	A	ATAD3C	exonic	ATAD3C:NM_001039211:exon10:c.927G>A:p.L309L	rs150798221	0.0174	0.00379
1	1396338	G	A	ATAD3C	intronic	NA	rs76815729	0.1	0.00758
1	1396349	A	ACCC	ATAD3C	intronic	NA	NA	NA	0.00379
1	1396458	A	G	ATAD3C	intronic	NA	rs148408734	NA	0.00379
1	1403679	T	C	ATAD3C	intronic	NA	rs755982005	NA	0.01894
1	1403788	G	A	ATAD3C	exonic	ATAD3C:NM_001039211:exon12:c.1114G>A:p.G372R	rs182168962	0.0023	0.00379
1	1403804	C	T	ATAD3C	exonic	ATAD3C:NM_001039211:exon12:c.1130C>T:p.A377V	NA	NA	0.00379
1	1403814	C	T	ATAD3C	exonic	ATAD3C:NM_001039211:exon12:c.1140C>T:p.D380D	rs146537972	0.0618	0.02273
1	1403921	A	G	ATAD3C	UTR3	NA	NA	NA	0.00379
1	1404001	G	T	ATAD3C	UTR3	NA	rs149123833	0.056	0.00379
1	1407093	G	A	ATAD3B	upstream	NA	rs183913404	NA	0.01136
1	1407165	C	T	ATAD3B	UTR5	NA	rs140699979	NA	0.01136
1	1407233	CCGGCGGCGGTAG	C	ATAD3B	UTR5	NA	rs548301515	0.0039	0.00379
1	1412782	C	T	ATAD3B	intronic	NA	rs189184076	0.003	0.00379
1	1412790	T	C	ATAD3B	intronic	NA	rs558212147	NA	0.00379
1	1412799	C	A	ATAD3B	intronic	NA	rs549291024	NA	0.00758
1	1416222	C	T	ATAD3B	intronic	NA	rs147329037	0.02	0.00379
1	1416235	GCTT	G	ATAD3B	intronic	NA	rs202103056	0.0388	0.01136
1	1416236	C	G	ATAD3B	intronic	NA	rs192308564	0.0181	0.00379
1	1416358	G	A	ATAD3B	intronic	NA	rs199506445	0.0128	0.00379
1	1416370	T	C	ATAD3B	intronic	NA	rs1153096	NA	0.02652
1	1417389	A	G	ATAD3B	intronic	NA	NA	NA	0.00379
1	1417396	T	G	ATAD3B	intronic	NA	rs866235098	NA	0.00758
1	1417400	T	C	ATAD3B	intronic	NA	rs867182047	NA	0.00379
1	1417435	G	A	ATAD3B	intronic	NA	rs184582628	NA	0.00379
1	1417474	T	C	ATAD3B	intronic	NA	rs372365995	0.0082	0.02273
1	1417529	C	G	ATAD3B	exonic	ATAD3B:NM_001317238:exon4:c.388C>G:p.R130G,ATAD3B:NM_031921:exon6:c.526C>G:p.R176G	NA	NA	0.00379
1	1417696	C	G	ATAD3B	intronic	NA	rs819970	0.727	0.35227
1	1417994	G	A	ATAD3B	exonic	ATAD3B:NM_001317238:exon5:c.612G>A:p.T204T,ATAD3B:NM_031921:exon7:c.750G>A:p.T250T	rs142344235	0.0013	0.01136
1	1418004	T	C	ATAD3B	intronic	NA	rs819972	0.2006	0.09091
1	1420356	C	G	ATAD3B	intronic	NA	rs577816658	0.0144	0.00379
1	1420527	G	T	ATAD3B	exonic	ATAD3B:NM_001317238:exon6:c.744G>T:p.L248L,ATAD3B:NM_031921:exon8:c.882G>T:p.L294L	rs1781156	0.0052	0.01894
1	1420569	GCCCTC	G	ATAD3B	intronic	NA	rs370138022	0.0077	0.00379
1	1421157	G	A	ATAD3B	splicing	NA	rs1622213	0.0068	0.01515
1	1421241	G	A	ATAD3B	intronic	NA	rs184049759	0.0098	0.01136
1	1421248	T	C	ATAD3B	intronic	NA	rs145894390	0.0252	0.00379
1	1421250	C	CG	ATAD3B	intronic	NA	NA	NA	0.01136
1	1421261	C	A	ATAD3B	intronic	NA	NA	8.19E-06	0.01515
1	1421275	T	C	ATAD3B	intronic	NA	rs138621682	NA	0.01136
1	1421285	C	A	ATAD3B	intronic	NA	rs140078223	NA	0.00379
1	1421484	C	T	ATAD3B	intronic	NA	rs149651155	0.0013	0.00758
1	1421531	C	A	ATAD3B	exonic	ATAD3B:NM_001317238:exon8:c.867C>A:p.T289T,ATAD3B:NM_031921:exon10:c.1005C>A:p.T335T	rs819976	0.2433	0.06061
1	1421579	T	C	ATAD3B	exonic	ATAD3B:NM_001317238:exon8:c.915T>C:p.Y305Y,ATAD3B:NM_031921:exon10:c.1053T>C:p.Y351Y	rs142840431	0.0208	0.00379
1	1423267	A	G	ATAD3B	exonic	ATAD3B:NM_001317238:exon10:c.1101A>G:p.A367A,ATAD3B:NM_031921:exon12:c.1239A>G:p.A413A	rs819977	0.2497	0.11364
1	1424527	C	G	ATAD3B	intronic	NA	rs144878195	0.0091	0.00758
1	1424578	C	T	ATAD3B	intronic	NA	rs368942875	4.06E-06	0.00379
1	1424695	G	A	ATAD3B	intronic	NA	rs144622790	0.0176	0.01894
1	1425700	T	C	ATAD3B	exonic	ATAD3B:NM_001317238:exon12:c.1263T>C:p.I421I,ATAD3B:NM_031921:exon14:c.1401T>C:p.I467I	rs819980	0.2497	0.11364
1	1425816	G	A	ATAD3B	intronic	NA	rs149187984	0.0789	0.07955
1	1425827	C	T	ATAD3B	intronic	NA	rs370252996	0.0002	0.01136
1	1426003	G	A	ATAD3B	exonic	ATAD3B:NM_001317238:exon13:c.1428G>A:p.T476T,ATAD3B:NM_031921:exon15:c.1566G>A:p.T522T	rs143153541	0.0326	0.00379
1	1426050	A	C	ATAD3B	exonic	ATAD3B:NM_001317238:exon13:c.1475A>C:p.Q492P,ATAD3B:NM_031921:exon15:c.1613A>C:p.Q538P	rs138009989	0.0096	0.01136
1	1430834	G	A	ATAD3B	intronic	NA	rs372125976	0.0007	0.01136
1	1430985	C	T	ATAD3B	exonic	ATAD3B:NM_001317238:exon14:c.1597C>T:p.R533C,ATAD3B:NM_031921:exon16:c.1735C>T:p.R579C	rs139902189	0.0789	0.07955
1	1431048	A	G	ATAD3B	exonic	ATAD3B:NM_001317238:exon14:c.1660A>G:p.T554A,ATAD3B:NM_031921:exon16:c.1798A>G:p.T600A	rs201429000	0.0008	0.00379
1	1431060	T	C	ATAD3B	exonic	ATAD3B:NM_001317238:exon14:c.1672T>C:p.Y558H,ATAD3B:NM_031921:exon16:c.1810T>C:p.Y604H	rs9792997	0.0083	0.00758
1	1431165	C	T	ATAD3B	exonic	ATAD3B:NM_001317238:exon14:c.1777C>T:p.P593S,ATAD3B:NM_031921:exon16:c.1915C>T:p.P639S	rs9792879	0.1787	0.09848
1	1451208	G	A	ATAD3A	intronic	NA	rs112465899	NA	0.07576
1	1451275	G	T	ATAD3A	intronic	NA	rs560019276	NA	0.01136
1	1451320	G	T	ATAD3A	intronic	NA	NA	NA	0.00379
1	1451380	T	C	ATAD3A	intronic	NA	rs9439458	0.2746	0.15909
1	1451415	C	G	ATAD3A	exonic	ATAD3A:NM_001170535:exon2:c.229C>G:p.L77V,ATAD3A:NM_018188:exon2:c.229C>G:p.L77V	rs138594222	0.0004	0.00379
1	1451489	T	C	ATAD3A	intronic	NA	rs9439459	0.1333	0.00379
1	1451489	TG	CA	ATAD3A	intronic	NA	rs367565654	NA	0.01894
1	1451490	G	A	ATAD3A	intronic	NA	rs9439460	0.1325	0.00379
1	1451504	G	A	ATAD3A	intronic	NA	rs2986577	9.59E-05	0.00379
1	1452468	C	T	ATAD3A	intronic	NA	rs192639249	NA	0.00758
1	1452551	G	A	ATAD3A	exonic	ATAD3A:NM_018188:exon3:c.287G>A:p.R96Q	rs1619925	0.0391	0.00379
1	1452566	GC	G	ATAD3A	exonic	ATAD3A:NM_018188:exon3:c.302_303G	NA	NA	0.00758
1	1452566	G	A	ATAD3A	exonic	ATAD3A:NM_018188:exon3:c.302G>A:p.S101N	rs1619896	0.0315	0.00379
1	1452592	T	C	ATAD3A	exonic	ATAD3A:NM_018188:exon3:c.328T>C:p.W110R	rs1619815	0.0026	0.00379
1	1452615	C	T	ATAD3A	exonic	ATAD3A:NM_018188:exon3:c.351C>T:p.A117A	rs2478791	0.0082	0.00379
1	1454412	G	A	ATAD3A	intronic	NA	rs200551287	0.0191	0.00758
1	1454424	C	T	ATAD3A	intronic	NA	rs147532057	NA	0.01136
1	1455416	TGTCCGTGGCGTGGGCCG	T	ATAD3A	intronic	NA	NA	NA	0.00379
1	1455438	G	A	ATAD3A	intronic	NA	rs182976081	NA	0.00758
1	1455448	C	T	ATAD3A	intronic	NA	rs563993041	NA	0.00758
1	1455533	G	A	ATAD3A	exonic	ATAD3A:NM_001170535:exon6:c.527G>A:p.R176Q,ATAD3A:NM_001170536:exon6:c.290G>A:p.R97Q,ATAD3A:NM_018188:exon6:c.671G>A:p.R224Q	rs141500603	0.0182	0.04167
1	1455692	C	A	ATAD3A	intronic	NA	NA	NA	0.00379
1	1455694	CT	AA	ATAD3A	intronic	NA	NA	NA	0.00379
1	1455710	C	T	ATAD3A	intronic	NA	rs45605537	0.0097	0.02652
1	1455713	C	T	ATAD3A	intronic	NA	NA	NA	0.00379
1	1456097	C	G	ATAD3A	intronic	NA	rs184113604	NA	0.01515
1	1458032	C	T	ATAD3A	intronic	NA	rs12068889	NA	0.01894
1	1458073	A	G	ATAD3A	intronic	NA	rs3118507	0.1664	0.11364
1	1458109	G	A	ATAD3A	intronic	NA	rs185493637	0.0079	0.01515
1	1458150	T	C	ATAD3A	exonic	ATAD3A:NM_001170535:exon8:c.777T>C:p.V259V,ATAD3A:NM_001170536:exon8:c.540T>C:p.V180V,ATAD3A:NM_018188:exon8:c.921T>C:p.V307V	rs1135025	0.0155	0.00758
1	1458312	A	G	ATAD3A	intronic	NA	rs781353394	4.98E-05	0.00379
1	1458402	A	G	ATAD3A	intronic	NA	rs3813215	NA	0.02652
1	1458832	G	C	ATAD3A	intronic	NA	rs529556429	NA	0.00379
1	1458954	C	T	ATAD3A	intronic	NA	rs3737714	0.0897	0.00379
1	1459436	A	AC	ATAD3A	intronic	NA	rs34225741	NA	0.00758
1	1459436	A	ACC	ATAD3A	intronic	NA	rs34225741	NA	0.00758
1	1460569	G	A	ATAD3A	intronic	NA	rs367956062	4.07E-06	0.00758
1	1463298	C	G	ATAD3A	intronic	NA	NA	NA	0.00758
1	1464685	A	G	ATAD3A	exonic	ATAD3A:NM_001170535:exon15:c.1588A>G:p.I530V,ATAD3A:NM_001170536:exon15:c.1351A>G:p.I451V,ATAD3A:NM_018188:exon15:c.1732A>G:p.I578V	rs766623034	0.0001	0.00379
1	1469221	T	C	ATAD3A	intronic	NA	rs6698376	NA	0.10606
1	1469235	G	A	ATAD3A	intronic	NA	rs60473728	NA	0.13636
1	1469263	G	T	ATAD3A	intronic	NA	rs6681228	0.1447	0.01894
1	1469289	G	C	ATAD3A	intronic	NA	rs28370384	0.3442	0.32197
1	1469293	C	G	ATAD3A	intronic	NA	rs748746213	8.24E-06	0.00758
1	1469394	A	T	ATAD3A	exonic	ATAD3A:NM_001170535:exon16:c.1703A>T:p.K568M,ATAD3A:NM_001170536:exon16:c.1466A>T:p.K489M,ATAD3A:NM_018188:exon16:c.1847A>T:p.K616M	rs41285840	0.0034	0.01136
1	1469399	T	C	ATAD3A	exonic	ATAD3A:NM_001170535:exon16:c.1708T>C:p.C570R,ATAD3A:NM_001170536:exon16:c.1471T>C:p.C491R,ATAD3A:NM_018188:exon16:c.1852T>C:p.C618R	rs41285842	0.0126	0.00758
1	1469440	C	T	ATAD3A	exonic	ATAD3A:NM_001170535:exon16:c.1749C>T:p.P583P,ATAD3A:NM_001170536:exon16:c.1512C>T:p.P504P,ATAD3A:NM_018188:exon16:c.1893C>T:p.P631P	rs138170400	0.005	0.00379
1	1469478	G	A	ATAD3A	UTR3	NA	rs41286744	0.0002	0.00758
1	1469521	CT	C	ATAD3A	UTR3	NA	rs370388351	NA	0.02652
1	1469546	G	A	ATAD3A	UTR3	NA	rs3128344	NA	0.54924
1	1469598	CG	GC	ATAD3A	UTR3	NA	rs796842237	NA	0.29545
1	1469598	C	G	ATAD3A	UTR3	NA	rs9439464	NA	0.03788
1	1469598	C	T	ATAD3A	UTR3	NA	NA	NA	0.00379
1	1469599	G	C	ATAD3A	UTR3	NA	rs3128343	NA	0.02652
1	1469606	C	T	ATAD3A	UTR3	NA	rs35611435	NA	0.19318
1	1470807	C	T	TMEM240	exonic	TMEM240:NM_001114748:exon4:c.454G>A:p.A152T	rs146206869	0.0322	0.01894
1	1470833	C	T	TMEM240	exonic	TMEM240:NM_001114748:exon4:c.428G>A:p.R143Q	rs765598128	0.0001	0.00379
1	1470852	G	A	TMEM240	exonic	TMEM240:NM_001114748:exon4:c.409C>T:p.L137L	NA	2.14E-05	0.00379
1	1471126	G	A	TMEM240	exonic	TMEM240:NM_001114748:exon3:c.216C>T:p.D72D	rs114114317	0.007	0.01515
1	1477564	G	A	SSU72	intronic	NA	rs186790150	8.93E-05	0.00379
1	1477578	G	A	SSU72	intronic	NA	rs41286746	0.0181	0.04167
1	1479240	G	C	SSU72	intronic	NA	rs188372356	0.0099	0.02652
1	1479332	CA	C	SSU72	exonic	SSU72:NM_014188:exon4:c.399_400G	NA	NA	0.00758
1	1479333	A	G	SSU72	exonic	SSU72:NM_014188:exon4:c.399T>C:p.P133P	rs7533	0.4575	0.20833
1	1480226	C	T	SSU72	intronic	NA	rs116703397	0.0766	0.0303
1	1509805	G	A	SSU72	intronic	NA	rs556933102	NA	0.00758
1	1509816	C	CAA	SSU72	intronic	NA	NA	NA	0.00379
1	1509818	C	A	SSU72	intronic	NA	NA	NA	0.00379
1	1509825	A	G	SSU72	intronic	NA	rs6666293	0.4519	0.22348
1	1509931	A	G	SSU72	exonic	SSU72:NM_014188:exon1:c.7T>C:p.S3P	NA	NA	0.00379
1	1510022	G	T	SSU72	UTR5	NA	NA	NA	0.00758
1	1510035	GGC	G	SSU72	UTR5	NA	rs150737039	NA	0.04545
1	1534614	T	C	C1orf233	UTR3	NA	rs11552172	NA	0.15909
1	1534657	C	CG	C1orf233	UTR3	NA	NA	NA	0.00379
1	1534666	C	CG	C1orf233	UTR3	NA	NA	NA	0.01136
1	1534710	G	C	C1orf233	UTR3	NA	rs79079518	0.0356	0.01894
1	1551111	C	G	MIB2	intronic	NA	rs140809077	NA	0.00758
1	1551927	T	C	MIB2	exonic	MIB2:NM_001170686:exon2:c.214T>C:p.F72L,MIB2:NM_001170687:exon2:c.214T>C:p.F72L,MIB2:NM_001170688:exon2:c.214T>C:p.F72L,MIB2:NM_080875:exon2:c.214T>C:p.F72L	rs7418389	0.5863	0.68561
1	1558792	T	C	MIB2	exonic	MIB2:NM_001170686:exon3:c.305T>C:p.M102T,MIB2:NM_001170688:exon3:c.305T>C:p.M102T,MIB2:NM_080875:exon3:c.305T>C:p.M102T	rs12755088	0.8679	0.79167
1	1558980	C	T	MIB2	exonic	MIB2:NM_001170686:exon3:c.493C>T:p.R165C,MIB2:NM_001170687:exon3:c.451C>T:p.R151C,MIB2:NM_001170688:exon3:c.493C>T:p.R165C,MIB2:NM_001170689:exon3:c.148C>T:p.R50C,MIB2:NM_080875:exon3:c.493C>T:p.R165C	NA	9.86E-05	0.00379
1	1559126	C	T	MIB2	intronic	NA	rs567283954	0.0002	0.00379
1	1559465	A	AA	MIB2	intronic	NA	NA	NA	0.00379
1	1559466	G	A	MIB2	intronic	NA	rs28617190	NA	0.31818
1	1560100	G	A	MIB2	intronic	NA	rs28441650	NA	0.43561
1	1560103	C	T	MIB2	intronic	NA	rs28635343	NA	0.12879
1	1560349	C	G	MIB2	intronic	NA	NA	NA	0.00379
1	1560350	TGGGGGGG	TGGGGGG	MIB2	intronic	NA	NA	NA	0.00758
1	1560350	T	C	MIB2	intronic	NA	NA	NA	0.00379
1	1560351	G	T	MIB2	intronic	NA	rs370373980	0.0006	0.00758
1	1560359	C	G	MIB2	intronic	NA	rs762932293	4.12E-06	0.00758
1	1560368	CG	G	MIB2	splicing	NA	NA	NA	0.00758
1	1560721	C	T	MIB2	exonic	MIB2:NM_001170688:exon6:c.927C>T:p.H309H,MIB2:NM_001170689:exon6:c.582C>T:p.H194H,MIB2:NM_001170686:exon7:c.1122C>T:p.H374H,MIB2:NM_001170687:exon7:c.1080C>T:p.H360H,MIB2:NM_080875:exon7:c.1122C>T:p.H374H	rs375548963	0.0015	0.00379
1	1560843	G	T	MIB2	intronic	NA	NA	NA	0.00379
1	1560964	C	T	MIB2	exonic	MIB2:NM_001170688:exon7:c.1053C>T:p.D351D,MIB2:NM_001170689:exon7:c.708C>T:p.D236D,MIB2:NM_001170686:exon8:c.1236C>T:p.D412D,MIB2:NM_001170687:exon8:c.1206C>T:p.D402D,MIB2:NM_080875:exon8:c.1248C>T:p.D416D	rs754817080	1.53E-05	0.01515
1	1561185	G	A	MIB2	intronic	NA	rs72634817	NA	0.48864
1	1562047	G	A	MIB2	exonic	MIB2:NM_001170688:exon8:c.1140G>A:p.V380V,MIB2:NM_001170689:exon8:c.795G>A:p.V265V,MIB2:NM_001170686:exon9:c.1323G>A:p.V441V,MIB2:NM_001170687:exon9:c.1293G>A:p.V431V,MIB2:NM_080875:exon9:c.1335G>A:p.V445V	NA	NA	0.00379
1	1562171	GCCC	GCC	MIB2	intronic	NA	NA	NA	0.00379
1	1562357	C	T	MIB2	exonic	MIB2:NM_001170688:exon9:c.1368C>T:p.A456A,MIB2:NM_001170689:exon9:c.1023C>T:p.A341A,MIB2:NM_001170686:exon10:c.1551C>T:p.A517A,MIB2:NM_001170687:exon10:c.1521C>T:p.A507A,MIB2:NM_080875:exon10:c.1563C>T:p.A521A	rs374415093	0.0009	0.00758
1	1562437	C	G	MIB2	intronic	NA	rs28510084	0.311	0.18182
1	1562536	G	A	MIB2	exonic	MIB2:NM_001170688:exon10:c.1473G>A:p.A491A,MIB2:NM_001170689:exon10:c.1128G>A:p.A376A,MIB2:NM_001170686:exon11:c.1656G>A:p.A552A,MIB2:NM_001170687:exon11:c.1626G>A:p.A542A,MIB2:NM_080875:exon11:c.1668G>A:p.A556A	rs11544452	0.1641	0.10227
1	1563233	G	C	MIB2	intronic	NA	NA	NA	0.0303
1	1563234	CTG	TG	MIB2	intronic	NA	NA	NA	0.00379
1	1563236	C	G	MIB2	intronic	NA	NA	NA	0.00379
1	1563789	C	A	MIB2	intronic	NA	rs74892851	0.273	0.43561
1	1563840	G	A	MIB2	intronic	NA	rs554441765	2.72E-05	0.00379
1	1564073	G	T	MIB2	exonic	MIB2:NM_001170688:exon15:c.2323G>T:p.D775Y,MIB2:NM_001170689:exon15:c.1978G>T:p.D660Y,MIB2:NM_001170686:exon16:c.2506G>T:p.D836Y,MIB2:NM_001170687:exon16:c.2476G>T:p.D826Y,MIB2:NM_080875:exon16:c.2518G>T:p.D840Y	rs199708127	7.25E-05	0.00379
1	1564194	C	T	MIB2	intronic	NA	rs3935032	NA	0.43182
1	1564493	G	A	MIB2	intronic	NA	NA	NA	0.00758
1	1564573	T	C	MIB2	exonic	MIB2:NM_001170688:exon16:c.2413T>C:p.F805L,MIB2:NM_001170689:exon16:c.2068T>C:p.F690L,MIB2:NM_001170686:exon17:c.2596T>C:p.F866L,MIB2:NM_001170687:exon17:c.2566T>C:p.F856L,MIB2:NM_080875:exon17:c.2608T>C:p.F870L	NA	NA	0.00379
1	1564635	C	T	MIB2	exonic	MIB2:NM_001170688:exon16:c.2475C>T:p.D825D,MIB2:NM_001170689:exon16:c.2130C>T:p.D710D,MIB2:NM_001170686:exon17:c.2658C>T:p.D886D,MIB2:NM_001170687:exon17:c.2628C>T:p.D876D,MIB2:NM_080875:exon17:c.2670C>T:p.D890D	rs778569773	1.93E-05	0.00379
1	1564712	G	T	MIB2	intronic	NA	rs61774907	0.326	0.25
1	1564952	AGT	TG	MIB2	intronic	NA	NA	NA	0.00758
1	1564963	G	C	MIB2	intronic	NA	NA	NA	0.00379
1	1565972	G	C	MIB2	UTR3	NA	rs137939848	NA	0.01515
1	1571678	G	A	CDK11B	intronic	NA	rs372403220	0.0007	0.00379
1	1572355	G	A	CDK11B	exonic	CDK11B:NM_033487:exon14:c.936C>T:p.F312F,CDK11B:NM_033490:exon15:c.1053C>T:p.F351F,CDK11B:NM_001291345:exon16:c.1668C>T:p.F556F,CDK11B:NM_001787:exon16:c.1737C>T:p.F579F,CDK11B:NM_033486:exon16:c.1698C>T:p.F566F,CDK11B:NM_033489:exon17:c.1596C>T:p.F532F	rs375742587	0.0024	0.00379
1	1572358	G	A	CDK11B	exonic	CDK11B:NM_033487:exon14:c.933C>T:p.D311D,CDK11B:NM_033490:exon15:c.1050C>T:p.D350D,CDK11B:NM_001291345:exon16:c.1665C>T:p.D555D,CDK11B:NM_001787:exon16:c.1734C>T:p.D578D,CDK11B:NM_033486:exon16:c.1695C>T:p.D565D,CDK11B:NM_033489:exon17:c.1593C>T:p.D531D	rs369348670	0.0024	0.00379
1	1572750	C	A	CDK11B	intronic	NA	rs557982944	0.001	0.00379
1	1572935	CGGT	CGGGC	CDK11B	intronic	NA	NA	NA	0.00379
1	1572939	T	C	CDK11B	intronic	NA	rs28688376	NA	0.20455
1	1572968	C	T	CDK11B	intronic	NA	rs151157623	NA	0.02273
1	1573184	C	T	CDK11B	exonic	CDK11B:NM_033487:exon11:c.636G>A:p.T212T,CDK11B:NM_033490:exon12:c.753G>A:p.T251T,CDK11B:NM_001291345:exon13:c.1368G>A:p.T456T,CDK11B:NM_001787:exon13:c.1437G>A:p.T479T,CDK11B:NM_033486:exon13:c.1398G>A:p.T466T,CDK11B:NM_033489:exon14:c.1296G>A:p.T432T	rs375204557	8.13E-05	0.00379
1	1573324	G	A	CDK11B	intronic	NA	NA	NA	0.00758
1	1573811	A	G	CDK11B	intronic	NA	rs144744578	NA	0.01515
1	1573818	GCCCCA	GCCCAC	CDK11B	intronic	NA	NA	NA	0.00379
1	1573830	C	T	CDK11B	intronic	NA	NA	NA	0.00379
1	1573831	T	TC	CDK11B	intronic	NA	NA	NA	0.00379
1	1573831	TC	C	CDK11B	intronic	NA	NA	NA	0.00379
1	1573857	C	A	CDK11B	splicing	NA	NA	NA	0.00758
1	1575616	T	C	CDK11B	intronic	NA	rs28394074	0.8994	0.14773
1	1597403	C	T	SLC35E2B	exonic	SLC35E2B:NM_001110781:exon9:c.1036G>A:p.G346S,SLC35E2B:NM_001290264:exon10:c.1036G>A:p.G346S	rs114859950	0.0031	0.00758
1	1597561	G	T	CDK11B;SLC35E2B	intronic	NA	NA	NA	0.00379
1	1599888	C	G	SLC35E2B	exonic	SLC35E2B:NM_001110781:exon8:c.858T>C:p.S286S,SLC35E2B:NM_001290264:exon9:c.858T>C:p.S286S	rs2072923	0.5297	0.00379
1	1599952	T	C	CDK11B;SLC35E2B	intronic	NA	NA	NA	0.00758
1	1601052	G	A	CDK11B;SLC35E2B	intronic	NA	rs72634826	NA	0.29167
1	1602787	G	T	CDK11B;SLC35E2B	intronic	NA	rs4639697	NA	0.98485
1	1602853	G	A	CDK11B;SLC35E2B	intronic	NA	rs79690428	NA	0.00379
1	1603103	C	T	CDK11B;SLC35E2B	intronic	NA	rs551331315	0.0007	0.00379
1	1603124	C	T	CDK11B;SLC35E2B	intronic	NA	NA	NA	0.00379
1	1603163	C	T	CDK11B;SLC35E2B	intronic	NA	rs7532034	NA	0.15909
1	1606891	G	C	CDK11B;SLC35E2B	intronic	NA	rs781667949	2.46E-05	0.00379
1	1607651	G	A	CDK11B;SLC35E2B	intronic	NA	rs781109380	2.13E-05	0.00379
1	1607686	A	G	CDK11B;SLC35E2B	intronic	NA	rs61776788	0.5015	0.01515
1	1635004	T	G	CDK11A	exonic	CDK11A:NM_001313896:exon18:c.1980A>C:p.K660N,CDK11A:NM_001313982:exon18:c.1968A>C:p.K656N,CDK11A:NM_024011:exon18:c.1971A>C:p.K657N,CDK11A:NM_033529:exon18:c.1941A>C:p.K647N	rs874516	0.0005	0.00379
1	1635004	T	C	CDK11A	exonic	CDK11A:NM_001313896:exon18:c.1980A>G:p.K660K,CDK11A:NM_001313982:exon18:c.1968A>G:p.K656K,CDK11A:NM_024011:exon18:c.1971A>G:p.K657K,CDK11A:NM_033529:exon18:c.1941A>G:p.K647K	rs874516	0.5535	0.53788
1	1635108	G	A	CDK11A;CDK11B	intronic	NA	rs11488590	0.1058	0.04167
1	1635193	T	C	CDK11A;CDK11B	intronic	NA	rs11486026	NA	0.04167
1	1635272	T	C	CDK11A	exonic	CDK11A:NM_001313896:exon17:c.1911A>G:p.K637K,CDK11A:NM_001313982:exon17:c.1899A>G:p.K633K,CDK11A:NM_024011:exon17:c.1902A>G:p.K634K,CDK11A:NM_033529:exon17:c.1872A>G:p.K624K	rs1136982	0.0003	0.00379
1	1635565	C	T	CDK11A	exonic	CDK11A:NM_001313896:exon16:c.1716G>A:p.A572A,CDK11A:NM_001313982:exon16:c.1704G>A:p.A568A,CDK11A:NM_024011:exon16:c.1707G>A:p.A569A,CDK11A:NM_033529:exon16:c.1677G>A:p.A559A	rs11488591	0.1309	0.03409
1	1635619	T	C	CDK11A;CDK11B	intronic	NA	rs2076329	0.6016	0.55303
1	1635699	G	A	CDK11A	exonic	CDK11A:NM_001313896:exon15:c.1658C>T:p.T553M,CDK11A:NM_001313982:exon15:c.1646C>T:p.T549M,CDK11A:NM_024011:exon15:c.1649C>T:p.T550M,CDK11A:NM_033529:exon15:c.1619C>T:p.T540M	rs757164651	1.22E-05	0.00379
1	1635749	C	A	CDK11A	exonic	CDK11A:NM_001313896:exon15:c.1608G>T:p.R536R,CDK11A:NM_001313982:exon15:c.1596G>T:p.R532R,CDK11A:NM_024011:exon15:c.1599G>T:p.R533R,CDK11A:NM_033529:exon15:c.1569G>T:p.R523R	rs55880629	0.473	0.45833
1	1635798	G	A	CDK11A;CDK11B	intronic	NA	rs372385365	0.0004	0.00379
1	1635928	G	A	CDK11A;CDK11B	intronic	NA	rs2072922	0.1087	0.0303
1	1635943	A	C	CDK11A;CDK11B	intronic	NA	rs1534950	0.1144	0.0303
1	1635979	G	C	CDK11A;CDK11B	intronic	NA	rs1534951	0.1243	0.03409
1	1636044	G	A	CDK11A	exonic	CDK11A:NM_001313896:exon14:c.1518C>T:p.Y506Y,CDK11A:NM_001313982:exon14:c.1506C>T:p.Y502Y,CDK11A:NM_024011:exon14:c.1509C>T:p.Y503Y,CDK11A:NM_033529:exon14:c.1479C>T:p.Y493Y	rs1059822	0.5821	0.30682
1	1636112	G	A	CDK11A;CDK11B	intronic	NA	rs4288535	0.1166	0.02652
1	1636330	G	A	CDK11A;CDK11B	intronic	NA	rs192815888	0.0061	0.00379
1	1637283	T	G	CDK11A;CDK11B	intronic	NA	NA	NA	0.00379
1	1637297	G	T	CDK11A;CDK11B	intronic	NA	NA	NA	0.00379
1	1638925	C	T	CDK11A	exonic	CDK11A:NM_001313896:exon11:c.1177G>A:p.D393N,CDK11A:NM_001313982:exon11:c.1165G>A:p.D389N,CDK11A:NM_024011:exon11:c.1168G>A:p.D390N,CDK11A:NM_033529:exon11:c.1138G>A:p.D380N	rs200982240	0.1239	0.03409
1	1638994	C	T	CDK11A	exonic	CDK11A:NM_001313896:exon11:c.1108G>A:p.G370R,CDK11A:NM_001313982:exon11:c.1096G>A:p.G366R,CDK11A:NM_024011:exon11:c.1099G>A:p.G367R,CDK11A:NM_033529:exon11:c.1069G>A:p.G357R	rs6658335	0.1387	0.02652
1	1639046	C	G	CDK11A;CDK11B	intronic	NA	rs138369165	0.4572	0.25758
1	1647928	A	G	CDK11A;CDK11B	intronic	NA	rs1883424	0.3119	0.41288
1	1650787	T	C	CDK11A;CDK11B	exonic	CDK11B:NM_001787:exon4:c.335A>G:p.H112R,CDK11A:NM_024011:exon4:c.335A>G:p.H112R,CDK11B:NM_033486:exon4:c.335A>G:p.H112R,CDK11B:NM_033489:exon5:c.233A>G:p.H78R	rs1137003	0.4991	0.02273
1	1650797	A	G	CDK11A;CDK11B	exonic	CDK11B:NM_001291345:exon4:c.325T>C:p.W109R,CDK11A:NM_001313896:exon4:c.325T>C:p.W109R,CDK11A:NM_001313982:exon4:c.325T>C:p.W109R,CDK11B:NM_001787:exon4:c.325T>C:p.C109R,CDK11A:NM_024011:exon4:c.325T>C:p.C109R,CDK11B:NM_033486:exon4:c.325T>C:p.C109R,CDK11A:NM_033529:exon4:c.325T>C:p.W109R,CDK11B:NM_033489:exon5:c.223T>C:p.C75R	rs1059830	0.4993	0.02273
1	1650801	T	C	CDK11A;CDK11B	exonic	CDK11B:NM_001291345:exon4:c.321A>G:p.E107E,CDK11A:NM_001313896:exon4:c.321A>G:p.E107E,CDK11A:NM_001313982:exon4:c.321A>G:p.E107E,CDK11B:NM_001787:exon4:c.321A>G:p.E107E,CDK11A:NM_024011:exon4:c.321A>G:p.E107E,CDK11B:NM_033486:exon4:c.321A>G:p.E107E,CDK11A:NM_033529:exon4:c.321A>G:p.E107E,CDK11B:NM_033489:exon5:c.219A>G:p.E73E	rs1137004	0.4994	0.01515
1	1650807	T	C	CDK11A;CDK11B	exonic	CDK11B:NM_001291345:exon4:c.315A>G:p.R105R,CDK11A:NM_001313896:exon4:c.315A>G:p.R105R,CDK11A:NM_001313982:exon4:c.315A>G:p.R105R,CDK11B:NM_001787:exon4:c.315A>G:p.R105R,CDK11A:NM_024011:exon4:c.315A>G:p.R105R,CDK11B:NM_033486:exon4:c.315A>G:p.R105R,CDK11A:NM_033529:exon4:c.315A>G:p.R105R,CDK11B:NM_033489:exon5:c.213A>G:p.R71R	rs1137005	0.4802	0.625
1	1650807	T	TC	CDK11A;CDK11B	exonic	CDK11B:NM_001291345:exon4:c.315delinsGA,CDK11A:NM_001313896:exon4:c.315delinsGA,CDK11A:NM_001313982:exon4:c.315delinsGA,CDK11B:NM_001787:exon4:c.315delinsGA,CDK11A:NM_024011:exon4:c.315delinsGA,CDK11B:NM_033486:exon4:c.315delinsGA,CDK11A:NM_033529:exon4:c.315delinsGA,CDK11B:NM_033489:exon5:c.213delinsGA	NA	NA	0.01136
1	1650832	A	G	CDK11A;CDK11B	exonic	CDK11B:NM_001291345:exon4:c.290T>C:p.V97A,CDK11A:NM_001313896:exon4:c.290T>C:p.V97A,CDK11A:NM_001313982:exon4:c.290T>C:p.V97A,CDK11B:NM_001787:exon4:c.290T>C:p.V97A,CDK11A:NM_024011:exon4:c.290T>C:p.V97A,CDK11B:NM_033486:exon4:c.290T>C:p.V97A,CDK11A:NM_033529:exon4:c.290T>C:p.V97A,CDK11B:NM_033489:exon5:c.188T>C:p.V63A	rs72909030	0.4985	0.01894
1	1650845	G	A	CDK11A;CDK11B	exonic	CDK11B:NM_001291345:exon4:c.277C>T:p.R93W,CDK11A:NM_001313896:exon4:c.277C>T:p.R93W,CDK11A:NM_001313982:exon4:c.277C>T:p.R93W,CDK11B:NM_001787:exon4:c.277C>T:p.R93W,CDK11A:NM_024011:exon4:c.277C>T:p.R93W,CDK11B:NM_033486:exon4:c.277C>T:p.R93W,CDK11A:NM_033529:exon4:c.277C>T:p.R93W,CDK11B:NM_033489:exon5:c.175C>T:p.R59W	rs1059831	0.4798	0.84091
1	1652985	AGGCCAGGG	A	CDK11A;CDK11B	intronic	NA	rs763706850	0	0.00379
1	1652991	G	A	CDK11A;CDK11B	intronic	NA	rs114172122	0.0108	0.00758
1	1653004	T	C	CDK11A;CDK11B	intronic	NA	rs36039898	0.8555	0.87879
1	1653028	C	T	CDK11A;CDK11B	intronic	NA	rs16825265	0.8584	0.875
1	1663831	C	T	SLC35E2	UTR3	NA	rs3817856	NA	0.44318
1	1663851	G	C	SLC35E2	UTR3	NA	rs2294486	0.3838	0.48864
1	1663860	C	CA	SLC35E2	UTR3	NA	NA	NA	0.00379
1	1663861	G	A	SLC35E2	UTR3	NA	rs2294487	0.3852	0.48864
1	1663960	G	A	SLC35E2	exonic	SLC35E2:NM_182838:exon6:c.735C>T:p.V245V	rs147265331	0.0129	0.00758
1	1664019	T	C	SLC35E2	intronic	NA	rs2294488	NA	0.94318
1	1666175	C	T	SLC35E2	exonic	SLC35E2:NM_182838:exon5:c.686G>A:p.R229H,SLC35E2:NM_001199787:exon6:c.686G>A:p.R229H	rs61777509	0.3075	0.02273
1	1670378	C	G	SLC35E2	exonic	SLC35E2:NM_182838:exon3:c.441G>C:p.L147L,SLC35E2:NM_001199787:exon4:c.441G>C:p.L147L	rs773076512	8.40E-06	0.00379
1	1670415	C	T	SLC35E2	exonic	SLC35E2:NM_182838:exon3:c.404G>A:p.R135Q,SLC35E2:NM_001199787:exon4:c.404G>A:p.R135Q	rs139401485	0.0079	0.00758
1	1670432	T	C	SLC35E2	exonic	SLC35E2:NM_182838:exon3:c.387A>G:p.L129L,SLC35E2:NM_001199787:exon4:c.387A>G:p.L129L	rs770751441	0.0024	0.00758
1	1670537	C	T	SLC35E2	intronic	NA	rs199714077	0.0293	0.00379
1	1670554	T	C	SLC35E2	intronic	NA	rs61777513	NA	0.00379
1	1684347	C	CCCT	NADK	exonic	NADK:NM_001198995:exon10:c.1241delinsAGGG,NADK:NM_001198993:exon12:c.1337delinsAGGG,NADK:NM_023018:exon12:c.1337delinsAGGG,NADK:NM_001198994:exon14:c.1772delinsAGGG	rs150880809	0.3717	0.00758
1	1684472	C	T	NADK	exonic	NADK:NM_001198995:exon10:c.1116G>A:p.P372P,NADK:NM_001198993:exon12:c.1212G>A:p.P404P,NADK:NM_023018:exon12:c.1212G>A:p.P404P,NADK:NM_001198994:exon14:c.1647G>A:p.P549P	rs7407	0.4579	0.375
1	1685070	C	A	NADK	exonic	NADK:NM_001198995:exon9:c.1024G>T:p.A342S,NADK:NM_001198993:exon11:c.1120G>T:p.A374S,NADK:NM_023018:exon11:c.1120G>T:p.A374S,NADK:NM_001198994:exon13:c.1555G>T:p.A519S	NA	4.15E-06	0.00379
1	1685463	C	T	NADK	intronic	NA	rs200585125	0.0017	0.00379
1	1685900	G	A	NADK	intronic	NA	rs531375867	NA	0.00379
1	1685921	TCCCTGGGACCGAAGTCGCCCCA	T	NADK	intronic	NA	rs139385870	NA	0.35227
1	1685921	TCCCTGGGACCGAAGTCGCCCCACCCTGGGC	TCCCTGGGC	NADK	intronic	NA	NA	NA	0.05303
1	1685921	T	TCCCTGGG	NADK	intronic	NA	NA	NA	0.01515
1	1685929	A	C	NADK	intronic	NA	rs574687651	NA	0.01515
1	1685934	A	C	NADK	intronic	NA	NA	NA	0.00379
1	1686040	G	T	NADK	exonic	NADK:NM_001198995:exon6:c.690C>A:p.N230K,NADK:NM_001198993:exon8:c.786C>A:p.N262K,NADK:NM_023018:exon8:c.786C>A:p.N262K,NADK:NM_001198994:exon10:c.1221C>A:p.N407K	rs4751	0.3551	0.32197
1	1686063	C	T	NADK	exonic	NADK:NM_001198995:exon6:c.667G>A:p.V223M,NADK:NM_001198993:exon8:c.763G>A:p.V255M,NADK:NM_023018:exon8:c.763G>A:p.V255M,NADK:NM_001198994:exon10:c.1198G>A:p.V400M	rs147116706	0.0009	0.00379
1	1686064	G	A	NADK	exonic	NADK:NM_001198995:exon6:c.666C>T:p.A222A,NADK:NM_001198993:exon8:c.762C>T:p.A254A,NADK:NM_023018:exon8:c.762C>T:p.A254A,NADK:NM_001198994:exon10:c.1197C>T:p.A399A	rs149217477	6.50E-05	0.00379
1	1686081	G	A	NADK	exonic	NADK:NM_001198995:exon6:c.649C>T:p.R217W,NADK:NM_001198993:exon8:c.745C>T:p.R249W,NADK:NM_023018:exon8:c.745C>T:p.R249W,NADK:NM_001198994:exon10:c.1180C>T:p.R394W	rs75816936	0.0255	0.02652
1	1686192	GGC	GG	NADK	intronic	NA	NA	NA	0.12879
1	1686193	GC	G	NADK	intronic	NA	NA	NA	0.15152
1	1687689	C	T	NADK	intronic	NA	rs189439310	NA	0.00379
1	1687791	C	T	NADK	intronic	NA	rs72634840	0.0342	0.07197
1	1687828	C	T	NADK	intronic	NA	rs34258219	0.0261	0.00379
1	1689896	G	A	NADK	exonic	NADK:NM_001198995:exon1:c.75C>T:p.G25G	NA	4.21E-06	0.00379
1	1690551	G	A	NADK	exonic	NADK:NM_001198994:exon5:c.564C>T:p.G188G	rs146614907	0.0044	0.00758
1	1691149	C	T	NADK	intronic	NA	rs756190796	2.84E-05	0.00379
1	1691176	T	G	NADK	exonic	NADK:NM_001198994:exon4:c.429A>C:p.E143D	rs143521678	0.0081	0.02273
1	1691189	G	C	NADK	exonic	NADK:NM_001198994:exon4:c.416C>G:p.A139G	NA	NA	0.00379
1	1691217	C	G	NADK	exonic	NADK:NM_001198994:exon4:c.388G>C:p.G130R	NA	NA	0.00758
1	1691236	T	A	NADK	exonic	NADK:NM_001198994:exon4:c.369A>T:p.S123S	rs767857544	0.0002	0.00758
1	1691284	C	T	NADK	exonic	NADK:NM_001198994:exon4:c.321G>A:p.S107S	rs367736412	0.001	0.00758
1	1693346	T	C	NADK	intronic	NA	rs759535352	6.52E-05	0.00758
1	1696659	A	G	NADK	intronic	NA	rs5021859	0.87	0.95076
1	1696761	C	T	NADK	exonic	NADK:NM_001198993:exon2:c.85G>A:p.D29N,NADK:NM_001198994:exon2:c.85G>A:p.D29N,NADK:NM_023018:exon2:c.85G>A:p.D29N	rs201229178	0.0001	0.00379
1	1696866	G	A	NADK	UTR5	NA	rs772007705	3.23E-05	0.00379
1	1696879	C	T	NADK	UTR5	NA	rs187212022	0.0113	0.02273
1	1720670	G	A	GNB1	exonic	GNB1:NM_001282538:exon8:c.438C>T:p.D146D,GNB1:NM_001282539:exon9:c.738C>T:p.D246D,GNB1:NM_002074:exon10:c.738C>T:p.D246D	rs79516120	0.0011	0.00379
1	1724664	GCCCCG	GCCCG	GNB1	intronic	NA	NA	NA	0.00758
1	1724686	C	T	GNB1	exonic	GNB1:NM_001282538:exon6:c.195G>A:p.T65T,GNB1:NM_001282539:exon7:c.495G>A:p.T165T,GNB1:NM_002074:exon8:c.495G>A:p.T165T	rs143709588	0.0008	0.00379
1	1737895	G	A	GNB1	intronic	NA	rs77354509	0.0714	0.16288
1	1737900	C	T	GNB1	intronic	NA	rs17363334	0.0722	0.16288
1	1747244	GC	C	GNB1	exonic	GNB1:NM_001282539:exon4:c.153_154G,GNB1:NM_002074:exon5:c.153_154G	NA	NA	0.00379
1	1749224	G	A	GNB1	intronic	NA	rs143149194	NA	0.01894
1	1846765	G	A	CALML6	intronic	NA	rs2247560	0.4555	0.61364
1	1847855	A	AT	CALML6	intronic	NA	NA	NA	0.00758
1	1847856	G	T	CALML6	intronic	NA	rs2748986	0.5691	0.57955
1	1847951	C	T	CALML6	exonic	CALML6:NM_138705:exon3:c.150C>T:p.N50N	rs577970661	1.75E-05	0.00758
1	1847979	T	C	CALML6	exonic	CALML6:NM_138705:exon3:c.178T>C:p.W60R	rs28581776	0.1113	0.02652
1	1848008	C	T	CALML6	exonic	CALML6:NM_138705:exon3:c.207C>T:p.P69P	rs35804144	0.0017	0.01894
1	1848081	G	C	CALML6	intronic	NA	NA	NA	0.00758
1	1848083	A	G	CALML6	intronic	NA	NA	NA	0.00379
1	1848089	G	A	CALML6	intronic	NA	rs755058878	1.26E-05	0.00379
1	1848109	G	C	CALML6	intronic	NA	rs2803296	NA	0.48106
1	1848160	A	G	CALML6	intronic	NA	rs28634421	0.1111	0.02273
1	1848458	G	A	CALML6	exonic	CALML6:NM_138705:exon5:c.444G>A:p.A148A	rs150985474	0.0003	0.00379
1	1848691	G	T	CALML6	UTR3	NA	NA	NA	0.00379
1	1848756	C	T	CALML6;TMEM52	downstream	NA	NA	NA	0.30303
1	1849290	C	T	TMEM52	UTR3	NA	rs758192300	1.68E-05	0.00379
1	1849529	A	G	TMEM52	exonic	TMEM52:NM_178545:exon5:c.422T>C:p.M141T	rs28640257	0.4544	0.60985
1	1849530	T	C	TMEM52	exonic	TMEM52:NM_178545:exon5:c.421A>G:p.M141V	rs4459050	0.1108	0.02273
1	1849744	G	A	TMEM52	exonic	TMEM52:NM_178545:exon4:c.297C>T:p.D99D	rs1884455	0.1107	0.02273
1	1850427	C	CG	TMEM52	intronic	NA	NA	NA	0.01515
1	1850428	A	G	TMEM52	intronic	NA	rs2295363	NA	0.58333
1	1850627	CAGCGGCAGGAGCGGCAGGAGCGGCAGG	CAGCGGCAGGAGCGGCAGG	TMEM52	exonic	TMEM52:NM_178545:exon1:c.51_78CCTGCCGCTCCTGCCGCTG	NA	NA	0.00758
1	1850627	CAGCGGCAGGAGCGGCAGG	CAGCGGCAGGAGCGGCAGGAGCGGCAGC	TMEM52	exonic	TMEM52:NM_178545:exon1:c.60_78GCTGCCGCTCCTGCCGCTCCTGCCGCTG	NA	NA	0.04167
1	1850627	CAGCGGCAGG	C	TMEM52	exonic	TMEM52:NM_178545:exon1:c.69_78G	rs575852588	0.0247	0.20455
1	1850638	GCGGCAGGA	G	TMEM52	exonic	TMEM52:NM_178545:exon1:c.59_67C	NA	NA	0.00379
1	1850691	G	T	TMEM52	exonic	TMEM52:NM_178545:exon1:c.14C>A:p.P5Q	rs758252418	0.0004	0.00379
1	1887018	T	TG	CFAP74	intronic	NA	NA	NA	0.01515
1	1887019	A	G	CFAP74	intronic	NA	rs28548017	0.8174	0.79924
1	1887090	CCG	CC	CFAP74	intronic	NA	NA	NA	0.01136
1	1887091	CG	C	CFAP74	intronic	NA	rs139735565	0.1794	0.08333
1	1887092	G	C	CFAP74	intronic	NA	rs3838976	4.79E-06	0.00379
1	1887111	GC	G	CFAP74	intronic	NA	rs3838975	0.1855	0.01894
1	1887245	G	A	CFAP74	exonic	CFAP74:NM_001304360:exon18:c.2061C>T:p.A687A	rs28575980	0.2269	0.18561
1	1887349	C	G	CFAP74	intronic	NA	rs776528035	NA	0.00379
1	1888193	C	A	CFAP74	exonic	CFAP74:NM_001304360:exon17:c.1882G>T:p.G628C	rs3820011	0.2349	0.19697
1	1890559	C	T	CFAP74	exonic	CFAP74:NM_001304360:exon16:c.1851G>A:p.S617S	rs146150343	0.0023	0.00379
1	1891441	C	T	CFAP74	exonic	CFAP74:NM_001304360:exon15:c.1723G>A:p.G575R	rs78550692	0.0003	0.01136
1	1891477	A	G	CFAP74	intronic	NA	rs2748972	0.0989	0.10606
1	1895177	C	T	CFAP74	intronic	NA	rs7523728	0.2204	0.17424
1	1896440	G	A	CFAP74	exonic	CFAP74:NM_001304360:exon13:c.1462C>T:p.L488L	rs16824585	0.2325	0.20076
1	1896553	C	T	CFAP74	intronic	NA	rs28625839	NA	0.20076
1	1900106	T	TCTC	CFAP74	exonic	CFAP74:NM_001304360:exon11:c.1213delinsGAGA	rs145742571	0.2345	0.19697
1	1900186	T	C	CFAP74	exonic	CFAP74:NM_001304360:exon11:c.1133A>G:p.K378R	rs35269416	0.1882	0.16667
1	1900225	C	T	CFAP74	exonic	CFAP74:NM_001304360:exon11:c.1094G>A:p.R365Q	rs72636304	0.0074	0.01894
1	1900232	T	C	CFAP74	exonic	CFAP74:NM_001304360:exon11:c.1087A>G:p.I363V	rs16824588	0.4224	0.35606
1	1903303	C	T	CFAP74	intronic	NA	rs4648603	NA	0.47727
1	1903357	G	C	CFAP74	intronic	NA	rs13303329	NA	0.19318
1	1903712	C	A	CFAP74	intronic	NA	rs13303201	NA	0.26515
1	1904413	T	C	CFAP74	exonic	CFAP74:NM_001304360:exon8:c.748A>G:p.K250E	rs202000786	0.0005	0.00379
1	1905367	G	A	CFAP74	intronic	NA	rs147374813	NA	0.01136
1	1905399	G	A	CFAP74	intronic	NA	rs193194504	NA	0.00379
1	1905526	C	A	CFAP74	exonic	CFAP74:NM_001304360:exon7:c.612G>T:p.E204D	rs200214481	0.0021	0.00758
1	1905534	C	T	CFAP74	exonic	CFAP74:NM_001304360:exon7:c.604G>A:p.A202T	rs754033088	3.70E-05	0.00379
1	1916890	C	T	CFAP74	exonic	CFAP74:NM_001304360:exon6:c.435G>A:p.L145L	rs3795280	0.3647	0.30303
1	1918488	A	G	CFAP74	intronic	NA	rs4350140	0.5526	0.44697
1	1919941	C	T	CFAP74	intronic	NA	rs201140827	0.0008	0.00379
1	1922303	C	T	CFAP74	intronic	NA	rs13303195	0.5679	0.45455
1	1922384	G	A	CFAP74	exonic	CFAP74:NM_001304360:exon2:c.12C>T:p.D4D	rs199801677	5.31E-05	0.00379
1	1956361	C	CA	GABRD	intronic	NA	NA	NA	0.00758
1	1956362	G	A	GABRD	intronic	NA	rs2376805	0.8036	0.72348
1	1956734	C	T	GABRD	intronic	NA	rs116241010	0.0016	0.00379
1	1956870	C	T	GABRD	intronic	NA	rs201900264	0.0012	0.00379
1	1957037	T	C	GABRD	exonic	GABRD:NM_000815:exon4:c.330T>C:p.G110G	rs2229110	0.5883	0.68939
1	1957112	C	T	GABRD	exonic	GABRD:NM_000815:exon4:c.405C>T:p.H135H	rs61742636	0.0024	0.00379
1	1957183	C	T	GABRD	intronic	NA	rs202225187	0.0003	0.00758
1	1957219	CG	C	GABRD	intronic	NA	rs3831907	0.0946	0.0303
1	1957295	CGGC	CGGGT	GABRD	intronic	NA	NA	NA	0.00379
1	1957298	G	GT	GABRD	intronic	NA	NA	NA	0.00379
1	1957299	C	T	GABRD	intronic	NA	rs3820007	NA	0.38258
1	1957302	AGG	AGGC	GABRD	intronic	NA	NA	NA	0.00379
1	1957302	AGG	AGGT	GABRD	intronic	NA	NA	NA	0.00379
1	1957303	G	A	GABRD	intronic	NA	NA	NA	0.00379
1	1957305	G	C	GABRD	intronic	NA	rs41306994	NA	0.01515
1	1957305	G	T	GABRD	intronic	NA	rs41306994	NA	0.00379
1	1957306	G	T	GABRD	intronic	NA	NA	NA	0.00758
1	1957335	C	T	GABRD	intronic	NA	NA	NA	0.00758
1	1959163	C	T	GABRD	intronic	NA	rs3795278	NA	0.00379
1	1959699	G	A	GABRD	exonic	GABRD:NM_000815:exon6:c.659G>A:p.R220H	rs41307846	0.0174	0.00758
1	1959774	C	T	GABRD	intronic	NA	NA	5.29E-06	0.01136
1	1959804	C	T	GABRD	intronic	NA	NA	NA	0.00379
1	1960674	C	T	GABRD	exonic	GABRD:NM_000815:exon7:c.816C>T:p.S272S	rs28408173	0.1923	0.13636
1	1960926	T	C	GABRD	intronic	NA	rs28581504	NA	0.82197
1	1961179	A	T	GABRD	exonic	GABRD:NM_000815:exon8:c.1037A>T:p.K346M	NA	NA	0.00379
1	1961408	C	T	GABRD	intronic	NA	rs28431879	0.1852	0.13636
1	1961451	C	T	GABRD	exonic	GABRD:NM_000815:exon9:c.1089C>T:p.F363F	NA	NA	0.00379
1	1961466	C	T	GABRD	exonic	GABRD:NM_000815:exon9:c.1104C>T:p.A368A	rs28398772	0.0396	0.02273
1	1987874	T	G	PRKCZ	intronic	NA	rs375036153	0.0003	0.00379
1	1987892	C	T	PRKCZ	intronic	NA	rs199586416	0.0004	0.00758
1	1987993	T	C	PRKCZ	exonic	PRKCZ:NM_002744:exon3:c.264T>C:p.D88D	rs12184	0.4544	0.36364
1	1988043	T	TC	PRKCZ	intronic	NA	NA	NA	0.00379
1	1988044	G	C	PRKCZ	intronic	NA	rs3820005	0.1335	0.16667
1	1990941	G	A	PRKCZ	intronic	NA	rs201215312	0.0006	0.00758
1	1991014	A	G	PRKCZ	exonic	PRKCZ:NM_002744:exon4:c.318A>G:p.P106P	rs1878745	0.2109	0.17803
1	2005665	T	G	PRKCZ	UTR5	NA	NA	NA	0.01515
1	2005740	T	C	PRKCZ	intronic	NA	rs2459986	0.8703	0.75
1	2005740	C	G	PRKCZ	intronic	NA	NA	7.11E-06	0.00379
1	2005805	C	G	PRKCZ	intronic	NA	rs28694018	NA	0.0947
1	2075560	T	G	PRKCZ	intronic	NA	rs427811	NA	0.27273
1	2075570	T	C	PRKCZ	intronic	NA	rs377283	NA	0.40152
1	2075814	C	T	PRKCZ	intronic	NA	rs3128303	0.0905	0.06439
1	2077409	A	G	PRKCZ	intronic	NA	rs385039	NA	0.2197
1	2082184	G	A	PRKCZ	intronic	NA	rs11583093	0.0064	0.01515
1	2082220	C	T	PRKCZ	intronic	NA	rs79604593	0.0016	0.01136
1	2082458	C	T	PRKCZ	intronic	NA	rs262670	0.2841	0.27273
1	2082478	C	T	PRKCZ	intronic	NA	rs151231110	NA	0.00379
1	2082489	G	A	PRKCZ	intronic	NA	rs262669	NA	0.40152
1	2082499	C	A	PRKCZ	intronic	NA	NA	NA	0.00758
1	2082505	C	T	PRKCZ	intronic	NA	rs9442619	NA	0.12879
1	2087557	T	C	PRKCZ	intronic	NA	rs3123592	0.0873	0.12879
1	2105400	G	A	PRKCZ	exonic	PRKCZ:NM_001033581:exon11:c.801G>A:p.P267P,PRKCZ:NM_001033582:exon11:c.801G>A:p.P267P,PRKCZ:NM_001242874:exon11:c.1038G>A:p.P346P,PRKCZ:NM_002744:exon14:c.1350G>A:p.P450P	rs776780630	8.18E-06	0.00379
1	2106503	C	T	PRKCZ	intronic	NA	rs76910431	NA	0.01136
1	2106596	A	G	PRKCZ	intronic	NA	rs2292858	NA	0.00379
1	2116175	C	T	FAAP20	UTR3	NA	rs185563823	0.0014	0.00758
1	2116287	C	T	FAAP20	UTR3	NA	rs45459595	NA	0.01136
1	2116337	C	T	FAAP20	UTR3	NA	NA	NA	0.00758
1	2116719	A	T	FAAP20	exonic	FAAP20:NM_001256945:exon3:c.568T>A:p.X190R,FAAP20:NM_001282672:exon7:c.442T>A:p.X148R,FAAP20:NM_001146310:exon8:c.691T>A:p.X231R,FAAP20:NM_001282671:exon8:c.442T>A:p.X148R	NA	6.64E-06	0.00758
1	2121037	TGCGGGGGAGCCGAGAGGCGGGGCTGCTG	T	FAAP20	UTR3	NA	rs544754432	NA	0.01136
1	2121039	CG	GC	FAAP20	UTR3	NA	NA	NA	0.00758
1	2121118	C	T	FAAP20	UTR3	NA	rs2503701	0.6614	0.29924
1	2125166	T	G	FAAP20	exonic	FAAP20:NM_001256945:exon2:c.246A>C:p.A82A,FAAP20:NM_001256947:exon2:c.246A>C:p.A82A,FAAP20:NM_001256946:exon3:c.382A>C:p.R128R,FAAP20:NM_001282673:exon3:c.382A>C:p.R128R,FAAP20:NM_182533:exon3:c.382A>C:p.R128R,FAAP20:NM_001146310:exon7:c.369A>C:p.A123A,FAAP20:NM_001282670:exon7:c.691A>C:p.R231R	NA	NA	0.00379
1	2125172	G	A	FAAP20	exonic	FAAP20:NM_001256946:exon3:c.376C>T:p.P126S,FAAP20:NM_001282673:exon3:c.376C>T:p.P126S,FAAP20:NM_182533:exon3:c.376C>T:p.P126S,FAAP20:NM_001282670:exon7:c.685C>T:p.P229S	rs1058411	0.1158	0.10606
1	2125543	A	G	FAAP20	exonic	FAAP20:NM_001256946:exon2:c.92T>C:p.L31P,FAAP20:NM_001282673:exon2:c.92T>C:p.L31P,FAAP20:NM_182533:exon2:c.92T>C:p.L31P,FAAP20:NM_001282670:exon6:c.401T>C:p.L134P	rs146607591	0.0018	0.00379
1	2129458	G	T	FAAP20	exonic	FAAP20:NM_001282670:exon5:c.359C>A:p.T120K,FAAP20:NM_001146310:exon6:c.173C>A:p.T58K	rs41315340	0.0052	0.00379
1	2132397	GT	G	FAAP20	UTR5	NA	NA	NA	0.00758
1	2160304	C	G	SKI	exonic	SKI:NM_003036:exon1:c.99C>G:p.G33G	rs200019352	0.0133	0.00758
1	2160390	C	G	SKI	exonic	SKI:NM_003036:exon1:c.185C>G:p.A62G	rs28384811	0.0876	0.01894
1	2160661	C	T	SKI	exonic	SKI:NM_003036:exon1:c.456C>T:p.R152R	rs149898447	0.0088	0.01515
1	2160684	T	G	SKI	exonic	SKI:NM_003036:exon1:c.479T>G:p.I160S	NA	NA	0.00379
1	2161236	C	T	SKI	intronic	NA	rs533637077	NA	0.00379
1	2234632	G	A	SKI	intronic	NA	rs2279702	NA	0.12879
1	2234791	C	T	SKI	exonic	SKI:NM_003036:exon3:c.1163C>T:p.A388V	rs75280988	0.0042	0.00758
1	2234903	C	T	SKI	intronic	NA	rs2256178	NA	0.18561
1	2235330	C	T	SKI	exonic	SKI:NM_003036:exon4:c.1263C>T:p.L421L	rs773045410	7.11E-05	0.00379
1	2235378	C	T	SKI	exonic	SKI:NM_003036:exon4:c.1311C>T:p.A437A	rs140889128	0.0078	0.00379
1	2235477	C	G	SKI	exonic	SKI:NM_003036:exon4:c.1410C>G:p.P470P	NA	NA	0.00379
1	2235477	C	T	SKI	exonic	SKI:NM_003036:exon4:c.1410C>T:p.P470P	rs150985728	0.0008	0.00379
1	2235513	G	A	SKI	exonic	SKI:NM_003036:exon4:c.1446G>A:p.A482A	rs114345135	0.0057	0.00758
1	2235767	T	C	SKI	exonic	SKI:NM_003036:exon5:c.1510T>C:p.F504L	NA	NA	0.00379
1	2235819	TC	C	SKI	exonic	SKI:NM_003036:exon5:c.1562_1563C	NA	NA	0.01136
1	2237665	C	T	SKI	exonic	SKI:NM_003036:exon6:c.1974C>T:p.R658R	rs201895384	0.0065	0.02273
1	2237752	T	C	SKI	intronic	NA	rs186951424	NA	0.00758
1	2238237	A	T	SKI	UTR3	NA	rs2230008	0.0951	0.11364
1	2255633	G	A	MORN1	intronic	NA	rs3737639	0.1038	0.03788
1	2267886	A	G	MORN1	intronic	NA	rs115943225	0.0057	0.0303
1	2267935	G	A	MORN1	exonic	MORN1:NM_024848:exon12:c.1223C>T:p.T408M	rs144096006	0.0002	0.00379
1	2268137	G	A	MORN1	intronic	NA	rs200396876	0.0036	0.01515
1	2288852	G	A	MORN1	intronic	NA	rs2645087	0.1899	0.08333
1	2290143	G	A	MORN1	exonic	MORN1:NM_001301060:exon9:c.757C>T:p.R253W,MORN1:NM_024848:exon9:c.757C>T:p.R253W	rs34587196	0.0082	0.02652
1	2290175	G	A	MORN1	intronic	NA	NA	4.63E-06	0.00379
1	2304000	G	T	MORN1	exonic	MORN1:NM_001301060:exon8:c.665C>A:p.P222Q,MORN1:NM_024848:exon8:c.665C>A:p.P222Q	rs116550976	0.0083	0.01136
1	2306152	C	T	MORN1	intronic	NA	rs12031614	NA	0.35227
1	2316315	A	G	MORN1	intronic	NA	rs2843126	NA	0.50379
1	2316356	C	T	MORN1	intronic	NA	rs116163652	NA	0.00379
1	2318837	C	T	MORN1	intronic	NA	rs373991232	1.23E-05	0.00379
1	2322839	G	A	MORN1	intronic	NA	rs776358379	NA	0.00379
1	2322880	T	C	MORN1	intronic	NA	NA	NA	0.00379
1	2327274	T	C	RER1	exonic	RER1:NM_007033:exon2:c.45T>C:p.P15P	NA	NA	0.00379
1	2328714	A	G	RER1	intronic	NA	rs2645081	NA	0.91288
1	2330878	T	C	RER1	exonic	RER1:NM_007033:exon4:c.211T>C:p.L71L	NA	NA	0.00379
1	2330963	C	T	RER1	intronic	NA	rs375264869	0.0001	0.00379
1	2332255	T	G	RER1	intronic	NA	rs376395746	0.0004	0.00379
1	2332391	C	T	RER1	intronic	NA	rs12037485	0.4139	0.43939
1	2333944	T	TC	RER1	intronic	NA	rs70954600	NA	0.40152
1	2334625	CTC	CT	RER1	UTR3	NA	NA	NA	0.00758
1	2337194	C	T	PEX10	UTR3	NA	rs3795270	0.028	0.01136
1	2337277	C	T	PEX10	splicing	NA	rs11586985	0.1049	0.07197
1	2338015	T	C	PEX10	exonic	PEX10:NM_002617:exon5:c.820A>G:p.T274A,PEX10:NM_153818:exon5:c.880A>G:p.T294A	rs34154371	0.0202	0.02273
1	2338126	C	A	PEX10	intronic	NA	rs3795269	0.4032	0.42424
1	2338223	C	G	PEX10	exonic	PEX10:NM_002617:exon4:c.712G>C:p.G238R,PEX10:NM_153818:exon4:c.772G>C:p.G258R	rs61736380	0.0013	0.01894
1	2340059	C	A	PEX10	exonic	PEX10:NM_002617:exon3:c.432G>T:p.W144C,PEX10:NM_153818:exon3:c.432G>T:p.W144C	NA	4.19E-06	0.00379
1	2340173	C	T	PEX10	exonic	PEX10:NM_002617:exon3:c.318G>A:p.L106L,PEX10:NM_153818:exon3:c.318G>A:p.L106L	rs146452560	0.0064	0.01136
1	2340200	T	C	PEX10	exonic	PEX10:NM_002617:exon3:c.291A>G:p.T97T,PEX10:NM_153818:exon3:c.291A>G:p.T97T	rs2494598	0.7743	0.67803
1	2340212	G	A	PEX10	exonic	PEX10:NM_002617:exon3:c.279C>T:p.G93G,PEX10:NM_153818:exon3:c.279C>T:p.G93G	rs1143016	0.0543	0.05682
1	2340440	G	A	PEX10	intronic	NA	NA	NA	0.00379
1	2407945	C	G	PLCH2	UTR5	NA	NA	NA	0.00379
1	2409892	A	G	PLCH2	intronic	NA	rs12727342	0.652	0.61364
1	2411138	G	C	PLCH2	intronic	NA	NA	NA	0.00379
1	2411245	G	A	PLCH2	exonic	PLCH2:NM_001303012:exon3:c.263G>A:p.S88N,PLCH2:NM_001303013:exon3:c.404G>A:p.S135N,PLCH2:NM_014638:exon3:c.344G>A:p.S115N	rs41315664	0.0043	0.00379
1	2411376	G	A	PLCH2	exonic	PLCH2:NM_001303012:exon3:c.394G>A:p.D132N,PLCH2:NM_001303013:exon3:c.535G>A:p.D179N,PLCH2:NM_014638:exon3:c.475G>A:p.D159N	rs200040569	0.0017	0.00379
1	2411451	A	G	PLCH2	intronic	NA	rs10797428	0.6365	0.57197
1	2416063	C	T	PLCH2	intronic	NA	rs41315670	0.002	0.01894
1	2418625	C	T	PLCH2	exonic	PLCH2:NM_001303012:exon7:c.843C>T:p.Y281Y,PLCH2:NM_001303013:exon7:c.984C>T:p.Y328Y,PLCH2:NM_014638:exon7:c.924C>T:p.Y308Y	rs7512269	0.1275	0.07197
1	2418890	C	G	PLCH2	intronic	NA	NA	NA	0.00379
1	2418895	G	T	PLCH2	intronic	NA	rs139235009	NA	0.00379
1	2418935	C	T	PLCH2	intronic	NA	rs10910082	NA	0.58712
1	2421279	C	T	PLCH2	exonic	PLCH2:NM_001303012:exon10:c.1407C>T:p.D469D,PLCH2:NM_001303013:exon10:c.1548C>T:p.D516D,PLCH2:NM_014638:exon10:c.1488C>T:p.D496D	rs114931988	0.0081	0.00758
1	2422561	G	A	PLCH2	intronic	NA	NA	NA	0.00379
1	2422608	AGCCGG	AGGCCGA	PLCH2	intronic	NA	NA	NA	0.00758
1	2422614	G	A	PLCH2	intronic	NA	rs2477699	0.7423	0.66288
1	2426313	G	A	PLCH2	exonic	PLCH2:NM_001303012:exon12:c.1597G>A:p.V533M,PLCH2:NM_001303013:exon12:c.1738G>A:p.V580M,PLCH2:NM_014638:exon12:c.1678G>A:p.V560M	rs79885852	0.0215	0.00758
1	2428337	G	A	PLCH2	exonic	PLCH2:NM_001303012:exon15:c.1923G>A:p.A641A,PLCH2:NM_001303013:exon15:c.2064G>A:p.A688A,PLCH2:NM_014638:exon15:c.2004G>A:p.A668A	rs374518715	6.10E-05	0.00379
1	2428534	C	T	PLCH2	intronic	NA	rs116976704	NA	0.00758
1	2428874	T	C	PLCH2	intronic	NA	rs2477706	NA	0.67045
1	2428968	G	A	PLCH2	exonic	PLCH2:NM_001303012:exon16:c.2063G>A:p.R688Q,PLCH2:NM_001303013:exon16:c.2204G>A:p.R735Q,PLCH2:NM_014638:exon16:c.2144G>A:p.R715Q	rs750351338	0.0002	0.00379
1	2429145	G	A	PLCH2	intronic	NA	NA	NA	0.00379
1	2429203	A	G	PLCH2	intronic	NA	NA	NA	0.00379
1	2430128	G	A	PLCH2	intronic	NA	rs754322329	2.45E-05	0.00379
1	2430129	G	A	PLCH2	intronic	NA	NA	NA	0.00379
1	2430195	T	C	PLCH2	exonic	PLCH2:NM_001303012:exon18:c.2281T>C:p.F761L,PLCH2:NM_001303013:exon18:c.2422T>C:p.F808L,PLCH2:NM_014638:exon18:c.2362T>C:p.F788L	NA	NA	0.00379
1	2430289	G	A	PLCH2	intronic	NA	rs372036848	0.0025	0.00379
1	2430366	T	A	PLCH2	intronic	NA	NA	NA	0.00379
1	2430617	C	T	PLCH2	exonic	PLCH2:NM_001303012:exon19:c.2448C>T:p.I816I,PLCH2:NM_001303013:exon19:c.2589C>T:p.I863I,PLCH2:NM_014638:exon19:c.2529C>T:p.I843I	rs2296442	0.4329	0.45833
1	2430678	G	A	PLCH2	intronic	NA	rs373170802	0.0003	0.00379
1	2431010	TG	T	PLCH2	intronic	NA	NA	NA	0.00379
1	2431057	C	T	PLCH2	intronic	NA	rs2477707	0.2818	0.18561
1	2431099	A	G	PLCH2	exonic	PLCH2:NM_001303012:exon20:c.2520A>G:p.L840L,PLCH2:NM_001303013:exon20:c.2661A>G:p.L887L,PLCH2:NM_014638:exon20:c.2601A>G:p.L867L	rs145549953	0.0056	0.00758
1	2431102	A	G	PLCH2	exonic	PLCH2:NM_001303012:exon20:c.2523A>G:p.E841E,PLCH2:NM_001303013:exon20:c.2664A>G:p.E888E,PLCH2:NM_014638:exon20:c.2604A>G:p.E868E	rs138167803	0.0056	0.00758
1	2431116	C	T	PLCH2	exonic	PLCH2:NM_001303012:exon20:c.2537C>T:p.A846V,PLCH2:NM_001303013:exon20:c.2678C>T:p.A893V,PLCH2:NM_014638:exon20:c.2618C>T:p.A873V	NA	4.49E-06	0.00379
1	2431196	G	A	PLCH2	intronic	NA	NA	NA	0.01136
1	2433780	T	C	PLCH2	exonic	PLCH2:NM_001303012:exon21:c.2810T>C:p.V937A,PLCH2:NM_001303013:exon21:c.2951T>C:p.V984A,PLCH2:NM_014638:exon21:c.2891T>C:p.V964A	NA	NA	0.0303
1	2433781	G	T	PLCH2	exonic	PLCH2:NM_001303012:exon21:c.2811G>T:p.V937V,PLCH2:NM_001303013:exon21:c.2952G>T:p.V984V,PLCH2:NM_014638:exon21:c.2892G>T:p.V964V	NA	NA	0.01894
1	2433782	C	G	PLCH2	exonic	PLCH2:NM_001303012:exon21:c.2812C>G:p.P938A,PLCH2:NM_001303013:exon21:c.2953C>G:p.P985A,PLCH2:NM_014638:exon21:c.2893C>G:p.P965A	NA	NA	0.02652
1	2435371	C	T	PLCH2	exonic	PLCH2:NM_014638:exon22:c.2970C>T:p.P990P	NA	NA	0.00379
1	2435384	C	A	PLCH2	exonic	PLCH2:NM_001303013:exon22:c.3020C>A:p.A1007E	NA	2.29E-05	0.00758
1	2435451	C	T	PLCH2	exonic	PLCH2:NM_014638:exon22:c.3050C>T:p.P1017L	rs200322093	0.0017	0.00758
1	2435738	G	A	PLCH2	exonic	PLCH2:NM_014638:exon22:c.3337G>A:p.A1113T	rs114371513	0.0206	0.04545
1	2435754	C	T	PLCH2	exonic	PLCH2:NM_014638:exon22:c.3353C>T:p.P1118L	NA	NA	0.00379
1	2435940	T	C	PLCH2	exonic	PLCH2:NM_014638:exon22:c.3539T>C:p.L1180P	NA	NA	0.01894
1	2435941	G	TG	PLCH2	exonic	PLCH2:NM_014638:exon22:c.3540delinsTG	NA	NA	0.00758
1	2435941	G	T	PLCH2	exonic	PLCH2:NM_014638:exon22:c.3540G>T:p.L1180L	NA	NA	0.00758
1	2435942	C	G	PLCH2	exonic	PLCH2:NM_014638:exon22:c.3541C>G:p.P1181A	NA	4.08E-06	0.00758
1	2435949	G	A	PLCH2	exonic	PLCH2:NM_014638:exon22:c.3548G>A:p.R1183K	NA	NA	0.00379
1	2436010	C	T	PLCH2	exonic	PLCH2:NM_014638:exon22:c.3609C>T:p.N1203N	rs201982091	0.0032	0.02273
1	2436017	C	T	PLCH2	exonic	PLCH2:NM_014638:exon22:c.3616C>T:p.L1206F	rs369977548	4.07E-06	0.00379
1	2436201	C	T	PLCH2	exonic	PLCH2:NM_014638:exon22:c.3800C>T:p.P1267L	NA	4.09E-06	0.00379
1	2436256	G	A	PLCH2	exonic	PLCH2:NM_014638:exon22:c.3855G>A:p.G1285G	rs138038983	0.021	0.01515
1	2436258	C	G	PLCH2	exonic	PLCH2:NM_014638:exon22:c.3857C>G:p.T1286R	NA	4.18E-06	0.00379
1	2436270	C	CA	PLCH2	exonic	PLCH2:NM_014638:exon22:c.3869delinsCA	NA	NA	0.00379
1	2436271	G	A	PLCH2	exonic	PLCH2:NM_014638:exon22:c.3870G>A:p.S1290S	rs143400582	0.0047	0.00758
1	2436303	A	C	PLCH2	exonic	PLCH2:NM_014638:exon22:c.3902A>C:p.E1301A	rs79405490	0.0206	0.05303
1	2436384	T	G	PLCH2	exonic	PLCH2:NM_014638:exon22:c.3983T>G:p.V1328G	NA	NA	0.00379
1	2436404	G	C	PLCH2	exonic	PLCH2:NM_014638:exon22:c.4003G>C:p.V1335L	rs113392853	0.0169	0.01136
1	2436489	T	G	PLCH2	exonic	PLCH2:NM_014638:exon22:c.4088T>G:p.L1363R	rs200148931	0.0048	0.00758
1	2436778	A	G	PLCH2	UTR3	NA	rs12219	NA	0.19697
1	2440568	C	T	PANK4	intronic	NA	rs145894183	NA	0.00379
1	2441192	C	T	PANK4	intronic	NA	rs80064026	NA	0.0303
1	2441358	T	C	PANK4	exonic	PANK4:NM_018216:exon18:c.2075A>G:p.Q692R	rs2494620	0.3116	0.20455
1	2441392	T	C	PANK4	intronic	NA	rs2494619	0.3103	0.20833
1	2441465	GGC	GG	PANK4	intronic	NA	NA	NA	0.00379
1	2441466	G	C	PANK4	intronic	NA	NA	NA	0.00379
1	2441483	C	T	PANK4	intronic	NA	rs561244718	0.0002	0.00379
1	2442086	G	C	PANK4	intronic	NA	NA	NA	0.00379
1	2442686	C	T	PANK4	intronic	NA	rs144828340	NA	0.04545
1	2442734	C	G	PANK4	intronic	NA	NA	NA	0.00379
1	2442735	G	C	PANK4	intronic	NA	NA	NA	0.00379
1	2442740	GT	CG	PANK4	intronic	NA	NA	NA	0.00379
1	2442740	G	C	PANK4	intronic	NA	NA	NA	0.01515
1	2442772	C	CAC	PANK4	splicing	NA	NA	NA	0.00758
1	2442773	A	AC	PANK4	splicing	NA	NA	NA	0.00379
1	2443212	G	A	PANK4	intronic	NA	rs2236396	NA	0.08712
1	2444226	C	T	PANK4	intronic	NA	rs744112	NA	0.20833
1	2444309	G	A	PANK4	intronic	NA	rs202218370	0.0015	0.00379
1	2444414	G	A	PANK4	exonic	PANK4:NM_018216:exon13:c.1664C>T:p.A555V	rs7535528	0.3154	0.3447
1	2444470	C	T	PANK4	exonic	PANK4:NM_018216:exon13:c.1608G>A:p.Q536Q	rs114254488	0.0123	0.01136
1	2445406	A	G	PANK4	intronic	NA	rs2247308	0.3122	0.20455
1	2445410	C	T	PANK4	intronic	NA	rs115874120	0.0126	0.01136
1	2445576	C	T	PANK4	intronic	NA	rs2494610	0.0278	0.01894
1	2446960	T	C	PANK4	intronic	NA	rs2236394	0.3128	0.20833
1	2446990	G	A	PANK4	intronic	NA	rs12068466	0.0162	0.01136
1	2447076	G	A	PANK4	exonic	PANK4:NM_018216:exon10:c.1323C>T:p.P441P	rs137979557	0.0003	0.00379
1	2449879	C	T	PANK4	intronic	NA	rs12076695	NA	0.01136
1	2449924	G	A	PANK4	intronic	NA	rs116387284	0.0195	0.06061
1	2449947	C	T	PANK4	intronic	NA	rs200256133	0.0034	0.00379
1	2450092	C	T	PANK4	intronic	NA	rs147650682	NA	0.00379
1	2450126	C	T	PANK4	intronic	NA	rs2494589	NA	0.00758
1	2450166	G	A	PANK4	intronic	NA	NA	NA	0.00379
1	2450394	A	G	PANK4	intronic	NA	rs2246732	NA	0.20076
1	2450449	G	A	PANK4	intronic	NA	NA	NA	0.00379
1	2450544	T	G	PANK4	intronic	NA	rs202111762	0.0095	0.00758
1	2450591	G	A	PANK4	exonic	PANK4:NM_018216:exon7:c.1050C>T:p.F350F	rs749527988	2.47E-05	0.00379
1	2450592	A	C	PANK4	exonic	PANK4:NM_018216:exon7:c.1049T>G:p.F350C	NA	4.11E-06	0.00379
1	2451229	G	A	PANK4	intronic	NA	rs140815099	0.0047	0.00758
1	2451298	G	A	PANK4	exonic	PANK4:NM_018216:exon6:c.819C>T:p.L273L	rs34724650	0.0022	0.00758
1	2451550	C	T	PANK4	intronic	NA	rs183048620	NA	0.00379
1	2452321	C	T	PANK4	exonic	PANK4:NM_018216:exon4:c.471G>A:p.T157T	rs76188199	0.017	0.01136
1	2452357	G	A	PANK4	intronic	NA	rs2494636	0.3156	0.20833
1	2452569	T	C	PANK4	exonic	PANK4:NM_018216:exon3:c.417A>G:p.K139K	rs2985862	0.7786	0.68182
1	2452815	C	T	PANK4	intronic	NA	rs7537682	NA	0.01136
1	2453163	G	A	PANK4	exonic	PANK4:NM_018216:exon2:c.225C>T:p.S75S	rs78763061	0.0064	0.00379
1	2457793	C	T	PANK4	intronic	NA	NA	NA	0.00758
1	2458010	G	C	PANK4	exonic	PANK4:NM_018216:exon1:c.41C>G:p.A14G	rs143275045	0.0263	0.03409
1	2461172	G	T	HES5	exonic	HES5:NM_001010926:exon3:c.237C>A:p.A79A	rs111816418	0.0154	0.01515
1	2461213	A	C	HES5	intronic	NA	NA	NA	0.00379
1	2461446	C	T	HES5	exonic	HES5:NM_001010926:exon2:c.59G>A:p.R20Q	rs753373048	4.27E-06	0.00758
1	2487996	C	T	LOC115110	ncRNA_exonic	NA	rs566243176	6.70E-06	0.00379
1	2488087	C	T	LOC115110	ncRNA_exonic	NA	rs200028156	0.0004	0.00379
1	2488153	A	G	TNFRSF14	exonic	TNFRSF14:NM_001297605:exon1:c.50A>G:p.K17R,TNFRSF14:NM_003820:exon1:c.50A>G:p.K17R	rs4870	0.5129	0.47348
1	2489200	C	T	TNFRSF14	exonic	TNFRSF14:NM_001297605:exon2:c.105C>T:p.Y35Y,TNFRSF14:NM_003820:exon2:c.105C>T:p.Y35Y	rs2234158	0.0111	0.00758
1	2490088	C	T	TNFRSF14	intronic	NA	rs11573973	NA	0.00758
1	2491305	C	T	TNFRSF14	exonic	TNFRSF14:NM_001297605:exon4:c.348C>T:p.N116N,TNFRSF14:NM_003820:exon4:c.348C>T:p.N116N	rs2234162	0.0118	0.00758
1	2491306	G	A	TNFRSF14	exonic	TNFRSF14:NM_001297605:exon4:c.349G>A:p.A117T,TNFRSF14:NM_003820:exon4:c.349G>A:p.A117T	rs2234163	0.0106	0.01894
1	2492040	TC	C	TNFRSF14	intronic	NA	NA	NA	0.0303
1	2494330	G	A	TNFRSF14	exonic	TNFRSF14:NM_003820:exon7:c.721G>A:p.V241I	rs2234167	0.1278	0.13258
1	2494353	C	T	TNFRSF14	intronic	NA	NA	NA	0.00379
1	2494354	C	T	TNFRSF14	intronic	NA	NA	NA	0.01515
1	2494355	T	C	TNFRSF14	intronic	NA	NA	NA	0.01515
1	2494570	G	A	TNFRSF14	intronic	NA	rs376498319	2.05E-05	0.00379
1	2518276	G	C	FAM213B	exonic	FAM213B:NM_001195736:exon1:c.42G>C:p.A14A,FAM213B:NM_001195737:exon1:c.42G>C:p.A14A,FAM213B:NM_001195738:exon1:c.42G>C:p.A14A,FAM213B:NM_001195740:exon1:c.42G>C:p.A14A,FAM213B:NM_001195741:exon1:c.42G>C:p.A14A,FAM213B:NM_152371:exon1:c.42G>C:p.A14A	rs375228916	0.003	0.00379
1	2518410	C	T	FAM213B	intronic	NA	rs143250534	0.0188	0.01136
1	2519246	G	A	FAM213B	intronic	NA	NA	NA	0.00379
1	2519291	C	T	FAM213B	intronic	NA	NA	NA	0.00379
1	2520302	T	C	FAM213B	intronic	NA	rs6667564	NA	0.37879
1	2520500	G	A	FAM213B	intronic	NA	rs6701238	0.4163	0.36364
1	2520527	T	C	FAM213B	intronic	NA	rs6670198	0.419	0.37121
1	2520743	C	T	FAM213B	intronic	NA	rs78851285	NA	0.02273
1	2522392	G	A	FAM213B;MMEL1	UTR3	NA	rs2296443	0.2823	0.27273
1	2522486	C	T	MMEL1	exonic	MMEL1:NM_033467:exon24:c.2283G>A:p.T761T	rs371317701	1.72E-05	0.00379
1	2522998	G	A	MMEL1	exonic	MMEL1:NM_033467:exon23:c.2238C>T:p.Y746Y	rs757809859	1.63E-05	0.00379
1	2523012	T	C	MMEL1	exonic	MMEL1:NM_033467:exon23:c.2224A>G:p.S742G	rs147088948	0.0004	0.00379
1	2523113	G	T	MMEL1	intronic	NA	rs146210033	0.0052	0.00379
1	2523164	T	G	MMEL1	intronic	NA	NA	NA	0.00379
1	2523184	G	T	MMEL1	intronic	NA	rs576831641	NA	0.00758
1	2523212	G	C	MMEL1	intronic	NA	rs876938	NA	0.18939
1	2523344	T	A	MMEL1	intronic	NA	rs143856922	0.0156	0.00758
1	2523361	C	T	MMEL1	intronic	NA	rs148615446	0.0014	0.00379
1	2524108	G	T	MMEL1	exonic	MMEL1:NM_033467:exon21:c.2053C>A:p.R685R	NA	NA	0.00379
1	2524181	G	T	MMEL1	intronic	NA	NA	NA	0.00758
1	2524184	G	C	MMEL1	intronic	NA	NA	4.12E-06	0.00379
1	2524205	C	T	MMEL1	intronic	NA	rs745368	0.3874	0.34848
1	2524211	C	G	MMEL1	intronic	NA	NA	NA	0.00379
1	2524457	T	C	MMEL1	intronic	NA	rs745367	0.4135	0.32576
1	2524485	C	T	MMEL1	intronic	NA	rs1555790	NA	0.14015
1	2525152	T	C	MMEL1	intronic	NA	rs142405151	NA	0.01894
1	2525208	C	T	MMEL1	intronic	NA	rs78027076	0.0168	0.01894
1	2525757	G	C	MMEL1	intronic	NA	NA	NA	0.01136
1	2525758	C	T	MMEL1	intronic	NA	NA	NA	0.01136
1	2525759	TG	G	MMEL1	intronic	NA	NA	NA	0.01136
1	2525759	T	TG	MMEL1	intronic	NA	NA	NA	0.00758
1	2525819	C	G	MMEL1	splicing	NA	NA	NA	0.00379
1	2525860	C	A	MMEL1	exonic	MMEL1:NM_033467:exon18:c.1711G>T:p.V571F	NA	NA	0.00379
1	2526746	A	G	MMEL1	exonic	MMEL1:NM_033467:exon16:c.1553T>C:p.M518T	rs3748816	0.4107	0.375
1	2527901	T	TC	MMEL1	intronic	NA	NA	NA	0.00379
1	2527901	TG	T	MMEL1	intronic	NA	rs149373691	NA	0.06061
1	2527906	C	T	MMEL1	intronic	NA	NA	NA	0.00758
1	2527955	TC	C	MMEL1	intronic	NA	NA	NA	0.00379
1	2527988	A	G	MMEL1	intronic	NA	NA	NA	0.00379
1	2528133	T	C	MMEL1	splicing	NA	rs2843401	0.6107	0.56061
1	2528133	C	G	MMEL1	splicing	NA	NA	NA	0.00758
1	2528240	GCCCCG	GCCC	MMEL1	intronic	NA	NA	NA	0.00379
1	2528258	G	C	MMEL1	intronic	NA	NA	NA	0.00379
1	2529651	G	A	MMEL1	exonic	MMEL1:NM_033467:exon13:c.1267C>T:p.R423C	rs753719481	1.22E-05	0.00379
1	2529742	G	T	MMEL1	splicing	NA	NA	NA	0.00379
1	2530021	A	G	MMEL1	intronic	NA	rs532916827	NA	0.00379
1	2535496	C	A	MMEL1	intronic	NA	rs35642779	NA	0.04167
1	2535569	C	T	MMEL1	intronic	NA	rs111970722	7.08E-05	0.00379
1	2535573	C	A	MMEL1	intronic	NA	NA	NA	0.00758
1	2535613	C	A	MMEL1	exonic	MMEL1:NM_033467:exon10:c.924G>T:p.V308V	rs4648562	0.3863	0.36364
1	2535716	C	T	MMEL1	exonic	MMEL1:NM_033467:exon10:c.821G>A:p.R274Q	rs565072085	4.54E-05	0.00379
1	2535758	A	G	MMEL1	intronic	NA	rs4648652	0.4111	0.375
1	2536958	T	G	MMEL1	intronic	NA	NA	NA	0.00379
1	2537041	T	G	MMEL1	exonic	MMEL1:NM_033467:exon9:c.772A>C:p.M258L	rs138340138	0.0015	0.00379
1	2537072	C	T	MMEL1	intronic	NA	rs4074787	0.0373	0.03409
1	2537095	G	A	MMEL1	intronic	NA	rs78506337	0.3911	0.3447
1	2537166	A	T	MMEL1	intronic	NA	rs116286701	NA	0.01894
1	2537229	C	T	MMEL1	intronic	NA	rs115315993	NA	0.01894
1	2537838	C	T	MMEL1	intronic	NA	rs41300092	0.3859	0.32197
1	2538344	A	G	MMEL1	intronic	NA	rs111654423	NA	0.01894
1	2538349	G	A	MMEL1	intronic	NA	rs10797436	NA	0.34848
1	2540908	C	G	MMEL1	intronic	NA	NA	NA	0.00379
1	2541089	C	A	MMEL1	intronic	NA	rs202238394	0.0029	0.00379
1	2541092	C	T	MMEL1	intronic	NA	rs372156085	0.0001	0.00379
1	2541269	A	G	MMEL1	exonic	MMEL1:NM_033467:exon5:c.294T>C:p.A98A	rs10797440	0.4075	0.35985
1	2542653	A	G	MMEL1	intronic	NA	rs10910111	NA	0.35606
1	2560735	A	G	MMEL1	intronic	NA	rs4648657	0.5968	0.20455
1	2560903	T	G	MMEL1	exonic	MMEL1:NM_033467:exon2:c.21A>C:p.P7P	rs4648659	0.6003	0.64015
1	2560939	C	G	MMEL1	UTR5	NA	rs116184589	0.0069	0.01894
1	2561019	G	A	MMEL1	intronic	NA	rs112110037	NA	0.00379
1	2572985	C	T	TTC34	exonic	TTC34:NM_001242672:exon7:c.1523G>A:p.R508Q	rs572322681	0.0098	0.00758
1	2573199	A	G	TTC34	exonic	TTC34:NM_001242672:exon7:c.1309T>C:p.L437L	rs4648662	0.8942	0.83333
1	2575811	G	A	TTC34	exonic	TTC34:NM_001242672:exon6:c.1065C>T:p.D355D	rs114117211	0.0087	0.00379
1	2575917	C	T	TTC34	exonic	TTC34:NM_001242672:exon6:c.959G>A:p.G320D	rs775256087	1.55E-05	0.00379
1	2700057	G	A	TTC34	intronic	NA	rs185243785	NA	0.00758
1	2700117	C	G	TTC34	intronic	NA	rs4648502	0.4031	0.2803
1	2700117	G	T	TTC34	intronic	NA	NA	NA	0.00379
1	2700117	C	CG	TTC34	intronic	NA	NA	NA	0.00379
1	2700191	C	T	TTC34	exonic	TTC34:NM_001242672:exon4:c.650G>A:p.G217E	rs757726402	0.0017	0.00379
1	2700372	C	T	TTC34	intronic	NA	rs4648390	NA	0.17045
1	2702286	G	A	TTC34	intronic	NA	NA	NA	0.00379
1	2702556	G	A	TTC34	exonic	TTC34:NM_001242672:exon3:c.348C>T:p.T116T	rs565594654	0.0008	0.01136
1	2702595	G	A	TTC34	intronic	NA	rs140362845	0.0136	0.01136
1	2704112	T	C	TTC34	exonic	TTC34:NM_001242672:exon2:c.249A>G:p.A83A	rs56328393	0.027	0.01894
1	2704290	AG	A	TTC34	intronic	NA	NA	NA	0.02273
1	2704354	C	T	TTC34	intronic	NA	NA	NA	0.00379
1	2706162	G	C	TTC34	UTR5	NA	rs557596918	0.0053	0.00758
1	2938265	C	T	ACTRT2	exonic	ACTRT2:NM_080431:exon1:c.15C>T:p.H5H	rs4576609	0.1951	0.18182
1	2938319	G	A	ACTRT2	exonic	ACTRT2:NM_080431:exon1:c.69G>A:p.A23A	rs143589103	0.0004	0.00758
1	2938407	CAGA	C	ACTRT2	exonic	ACTRT2:NM_080431:exon1:c.157_160C	rs4013154	0.1624	0.1553
1	2938416	T	C	ACTRT2	exonic	ACTRT2:NM_080431:exon1:c.166T>C:p.Y56H	rs137950147	0.0022	0.01136
1	2938647	G	A	ACTRT2	exonic	ACTRT2:NM_080431:exon1:c.397G>A:p.V133M	rs150794947	6.50E-05	0.00379
1	2938697	T	G	ACTRT2	exonic	ACTRT2:NM_080431:exon1:c.447T>G:p.S149S	rs3795262	0.1957	0.18182
1	2938989	G	A	ACTRT2	exonic	ACTRT2:NM_080431:exon1:c.739G>A:p.G247R	rs3795263	0.1729	0.24621
1	2939106	A	G	ACTRT2	exonic	ACTRT2:NM_080431:exon1:c.856A>G:p.K286E	rs752747259	1.22E-05	0.00379
1	3102484	C	T	PRDM16	intronic	NA	rs574467271	NA	0.00379
1	3102675	G	A	PRDM16	intronic	NA	rs368409902	0.0005	0.00379
1	3102751	G	A	PRDM16	exonic	PRDM16:NM_022114:exon2:c.100G>A:p.A34T,PRDM16:NM_199454:exon2:c.100G>A:p.A34T	rs187194973	0.0018	0.00758
1	3102805	T	TCCC	PRDM16	exonic	PRDM16:NM_022114:exon2:c.154delinsTCCC,PRDM16:NM_199454:exon2:c.154delinsTCCC	NA	NA	0.00379
1	3301721	C	T	PRDM16	exonic	PRDM16:NM_022114:exon4:c.444C>T:p.S148S,PRDM16:NM_199454:exon4:c.444C>T:p.S148S	rs2282198	0.3332	0.25379
1	3313213	G	A	PRDM16	intronic	NA	rs116653529	NA	0.00758
1	3319339	G	A	PRDM16	intronic	NA	rs192554855	0.0517	0.05682
1	3319445	T	G	PRDM16	exonic	PRDM16:NM_022114:exon6:c.767T>G:p.V256G,PRDM16:NM_199454:exon6:c.767T>G:p.V256G	NA	NA	0.00379
1	3319446	G	T	PRDM16	exonic	PRDM16:NM_022114:exon6:c.768G>T:p.V256V,PRDM16:NM_199454:exon6:c.768G>T:p.V256V	NA	NA	0.00758
1	3319461	C	T	PRDM16	exonic	PRDM16:NM_022114:exon6:c.783C>T:p.Y261Y,PRDM16:NM_199454:exon6:c.783C>T:p.Y261Y	rs61756439	0.0157	0.01515
1	3319541	G	C	PRDM16	exonic	PRDM16:NM_022114:exon6:c.863G>C:p.R288P,PRDM16:NM_199454:exon6:c.863G>C:p.R288P	rs141374404	4.10E-06	0.00379
1	3319601	ACCCTCCTCTGAGTCTTCCTCCCCTTCCCGTG	A	PRDM16	intronic	NA	rs148238606	0.2733	0.00758
1	3319602	CCCTCCTCTGAGTCTTCCTCCCCTTCCCGTG	C	PRDM16	intronic	NA	rs763790084	NA	0.00758
1	3319632	G	A	PRDM16	intronic	NA	rs4353034	NA	0.33712
1	3319632	A	C	PRDM16	intronic	NA	rs4353034	NA	0.01136
1	3319674	C	T	PRDM16	intronic	NA	rs12562397	NA	0.45833
1	3319681	C	G	PRDM16	intronic	NA	rs12562399	NA	0.64394
1	3319710	AC	GG	PRDM16	intronic	NA	NA	NA	0.00379
1	3319710	A	G	PRDM16	intronic	NA	rs189195695	NA	0.00758
1	3319711	C	G	PRDM16	intronic	NA	rs182476908	NA	0.01136
1	3321468	C	T	PRDM16	intronic	NA	NA	NA	0.00379
1	3321482	G	A	PRDM16	intronic	NA	rs573067388	8.54E-05	0.00379
1	3321503	CG	C	PRDM16	intronic	NA	NA	NA	0.00758
1	3321557	C	A	PRDM16	intronic	NA	NA	NA	0.00379
1	3321983	G	A	PRDM16	intronic	NA	rs2493305	NA	0.0303
1	3322261	C	T	PRDM16	intronic	NA	rs367771660	1.86E-05	0.00379
1	3322319	C	A	PRDM16	intronic	NA	NA	NA	0.00758
1	3327901	C	T	PRDM16	intronic	NA	rs766836784	0.0001	0.00758
1	3328149	T	TC	PRDM16	exonic	PRDM16:NM_022114:exon9:c.1388delinsTC,PRDM16:NM_199454:exon9:c.1388delinsTC	NA	NA	0.00758
1	3328216	C	T	PRDM16	exonic	PRDM16:NM_022114:exon9:c.1455C>T:p.F485F,PRDM16:NM_199454:exon9:c.1455C>T:p.F485F	rs759286734	4.08E-06	0.00379
1	3328358	T	C	PRDM16	exonic	PRDM16:NM_022114:exon9:c.1597T>C:p.S533P,PRDM16:NM_199454:exon9:c.1597T>C:p.S533P	rs870124	0.8901	0.79545
1	3328428	T	TC	PRDM16	exonic	PRDM16:NM_022114:exon9:c.1667delinsTC,PRDM16:NM_199454:exon9:c.1667delinsTC	NA	NA	0.00379
1	3328616	A	G	PRDM16	exonic	PRDM16:NM_022114:exon9:c.1855A>G:p.T619A,PRDM16:NM_199454:exon9:c.1855A>G:p.T619A	NA	NA	0.00379
1	3328617	C	A	PRDM16	exonic	PRDM16:NM_022114:exon9:c.1856C>A:p.T619K,PRDM16:NM_199454:exon9:c.1856C>A:p.T619K	NA	NA	0.00379
1	3328618	G	C	PRDM16	exonic	PRDM16:NM_022114:exon9:c.1857G>C:p.T619T,PRDM16:NM_199454:exon9:c.1857G>C:p.T619T	NA	NA	0.00379
1	3328643	G	A	PRDM16	exonic	PRDM16:NM_022114:exon9:c.1882G>A:p.D628N,PRDM16:NM_199454:exon9:c.1882G>A:p.D628N	rs199895459	0.0002	0.00379
1	3328659	C	T	PRDM16	exonic	PRDM16:NM_022114:exon9:c.1898C>T:p.P633L,PRDM16:NM_199454:exon9:c.1898C>T:p.P633L	rs2493292	0.1231	0.14394
1	3328727	CCGGG	C	PRDM16	exonic	PRDM16:NM_022114:exon9:c.1966_1970C,PRDM16:NM_199454:exon9:c.1966_1970C	NA	NA	0.01515
1	3328748	GC	G	PRDM16	exonic	PRDM16:NM_022114:exon9:c.1987_1988G,PRDM16:NM_199454:exon9:c.1987_1988G	NA	NA	0.00379
1	3329209	C	T	PRDM16	exonic	PRDM16:NM_022114:exon9:c.2448C>T:p.N816N,PRDM16:NM_199454:exon9:c.2448C>T:p.N816N	rs372189819	0.0027	0.00758
1	3329213	G	A	PRDM16	exonic	PRDM16:NM_022114:exon9:c.2452G>A:p.G818S,PRDM16:NM_199454:exon9:c.2452G>A:p.G818S	rs201904226	0.002	0.00379
1	3329229	G	C	PRDM16	exonic	PRDM16:NM_022114:exon9:c.2468G>C:p.R823P,PRDM16:NM_199454:exon9:c.2468G>C:p.R823P	rs371654192	0.0022	0.01515
1	3329263	C	T	PRDM16	exonic	PRDM16:NM_022114:exon9:c.2502C>T:p.G834G,PRDM16:NM_199454:exon9:c.2502C>T:p.G834G	rs115226069	0.0271	0.02652
1	3329382	C	G	PRDM16	intronic	NA	NA	NA	0.00379
1	3329384	C	T	PRDM16	intronic	NA	rs2493291	0.1129	0.13636
1	3329404	G	A	PRDM16	intronic	NA	NA	NA	0.00379
1	3334598	C	T	PRDM16	intronic	NA	rs188132529	0.0114	0.00379
1	3335362	G	A	PRDM16	intronic	NA	rs118065753	NA	0.02652
1	3342024	G	C	PRDM16	intronic	NA	rs191754440	NA	0.00379
1	3342071	C	T	PRDM16	intronic	NA	NA	NA	0.00379
1	3342109	G	T	PRDM16	intronic	NA	rs41303861	0.1701	0.22348
1	3342128	G	A	PRDM16	intronic	NA	rs41301967	0.0125	0.02652
1	3342323	C	T	PRDM16	intronic	NA	rs369808146	6.94E-05	0.00379
1	3342326	G	A	PRDM16	intronic	NA	rs200643126	0.0002	0.00379
1	3342362	GC	GCT	PRDM16	intronic	NA	NA	NA	0.00379
1	3342362	GCCC	GCTCG	PRDM16	intronic	NA	NA	NA	0.00379
1	3342364	C	T	PRDM16	intronic	NA	rs11805974	0.0377	0.04545
1	3342365	C	T	PRDM16	intronic	NA	rs369812170	0.001	0.00379
1	3342366	C	G	PRDM16	intronic	NA	NA	NA	0.00379
1	3342367	A	C	PRDM16	intronic	NA	NA	NA	0.00379
1	3342368	CA	C	PRDM16	intronic	NA	NA	NA	0.00379
1	3342368	C	G	PRDM16	intronic	NA	NA	NA	0.00758
1	3342368	C	GA	PRDM16	intronic	NA	NA	NA	0.01894
1	3342373	G	A	PRDM16	intronic	NA	NA	NA	0.00758
1	3342377	A	G	PRDM16	intronic	NA	NA	NA	0.02273
1	3342377	AG	GA	PRDM16	intronic	NA	NA	NA	0.00379
1	3342378	G	A	PRDM16	intronic	NA	NA	NA	0.03788
1	3342382	G	A	PRDM16	intronic	NA	NA	NA	0.01515
1	3342556	C	G	PRDM16	intronic	NA	NA	NA	0.01136
1	3342804	G	T	PRDM16	intronic	NA	rs870171	0.2942	0.25
1	3342828	G	A	PRDM16	intronic	NA	rs369474365	0.0002	0.00379
1	3342934	A	G	PRDM16	intronic	NA	rs870170	NA	0.00379
1	3342942	G	T	PRDM16	intronic	NA	NA	NA	0.06439
1	3342968	G	A	PRDM16	intronic	NA	rs75861985	NA	0.0947
1	3347570	A	AC	PRDM16	exonic	PRDM16:NM_022114:exon15:c.3419delinsAC,PRDM16:NM_199454:exon15:c.3419delinsAC	NA	NA	0.00379
1	3348356	G	A	PRDM16	intronic	NA	rs549546119	NA	0.00379
1	3348552	G	A	PRDM16	exonic	PRDM16:NM_022114:exon16:c.3544G>A:p.G1182S,PRDM16:NM_199454:exon16:c.3544G>A:p.G1182S	rs201703870	4.88E-05	0.00379
1	3348658	A	AC	PRDM16	exonic	PRDM16:NM_022114:exon16:c.3650delinsAC,PRDM16:NM_199454:exon16:c.3650delinsAC	NA	NA	0.00379
1	3348731	C	G	PRDM16	intronic	NA	rs374277205	8.52E-05	0.01515
1	3348731	C	A	PRDM16	intronic	NA	NA	NA	0.00379
1	3348732	A	C	PRDM16	intronic	NA	NA	NA	0.00379
1	3350294	C	T	PRDM16;PRDM16	exonic;splicing	PRDM16:NM_022114:exon17:c.3750C>T:p.S1250S	rs546815156	1.63E-05	0.00379
1	3350373	T	TC	PRDM16	exonic	PRDM16:NM_022114:exon17:c.3829delinsTC,PRDM16:NM_199454:exon17:c.3772delinsTC	NA	NA	0.01136
1	3350409	G	A	PRDM16	UTR3	NA	rs3748837	0.0611	0.01894
1	3350425	A	G	PRDM16	UTR3	NA	rs2493270	0.0641	0.02273
1	3350448	C	T	PRDM16	UTR3	NA	rs2483248	NA	0.00379
1	3379636	AC	C	ARHGEF16	UTR5	NA	NA	NA	0.00379
1	3379697	C	T	ARHGEF16	exonic	ARHGEF16:NM_014448:exon2:c.49C>T:p.H17Y	rs531725545	9.96E-06	0.00379
1	3380057	G	A	ARHGEF16	exonic	ARHGEF16:NM_014448:exon2:c.409G>A:p.V137M	rs3806164	0.0507	0.01515
1	3382782	G	A	ARHGEF16	intronic	NA	rs181303055	0.0016	0.00379
1	3383898	A	G	ARHGEF16	exonic	ARHGEF16:NM_014448:exon4:c.801A>G:p.P267P	rs6424078	0.8744	0.88258
1	3385330	T	C	ARHGEF16	intronic	NA	rs2493249	NA	1
1	3389571	T	A	ARHGEF16	intronic	NA	rs550797805	NA	0.00758
1	3389727	C	T	ARHGEF16	exonic	ARHGEF16:NM_014448:exon7:c.1108C>T:p.H370Y	rs2185639	0.806	0.84091
1	3389757	A	G	ARHGEF16	exonic	ARHGEF16:NM_014448:exon7:c.1138A>G:p.N380D	rs41315284	0.005	0.00379
1	3389885	C	T	ARHGEF16	intronic	NA	rs2153709	NA	0.12879
1	3390114	G	A	ARHGEF16	intronic	NA	rs749577594	8.50E-06	0.00379
1	3394456	T	C	ARHGEF16	exonic	ARHGEF16:NM_014448:exon11:c.1491T>C:p.S497S	rs4638054	0.9922	1
1	3394591	G	C	ARHGEF16	splicing	NA	rs755002667	4.08E-05	0.00379
1	3394639	GA	G	ARHGEF16	intronic	NA	NA	NA	0.01515
1	3394639	G	GG	ARHGEF16	intronic	NA	NA	NA	0.00758
1	3394640	A	G	ARHGEF16	intronic	NA	rs4422946	0.9342	0.94318
1	3394674	T	C	ARHGEF16	intronic	NA	rs4534324	NA	1
1	3394956	G	A	ARHGEF16	intronic	NA	rs372412884	0.0003	0.00379
1	3395039	G	A	ARHGEF16	exonic	ARHGEF16:NM_014448:exon12:c.1677G>A:p.V559V	rs10797395	0.8043	0.84848
1	3395174	C	A	ARHGEF16	exonic	ARHGEF16:NM_014448:exon12:c.1812C>A:p.S604S	rs61734742	0.0999	0.125
1	3395919	TGGGGA	TGGGG	ARHGEF16	intronic	NA	NA	NA	0.00379
1	3395924	G	A	ARHGEF16	intronic	NA	NA	NA	0.00379
1	3395973	ACC	A	ARHGEF16	intronic	NA	rs397806933	NA	0.39773
1	3395983	C	T	ARHGEF16	intronic	NA	rs531173757	NA	0.00379
1	3396278	T	TGCCCCG	ARHGEF16	intronic	NA	rs200308477	NA	0.01894
1	3396295	A	G	ARHGEF16	intronic	NA	NA	NA	0.00379
1	3396609	C	T	ARHGEF16	intronic	NA	rs881978	NA	0.81061
1	3397035	C	T	ARHGEF16	exonic	ARHGEF16:NM_014448:exon15:c.2014C>T:p.R672W	rs772762781	3.27E-05	0.00758
1	3397062	G	A	ARHGEF16	exonic	ARHGEF16:NM_014448:exon15:c.2041G>A:p.E681K	rs56309807	0.0185	0.00758
1	3397188	T	C	ARHGEF16	UTR3	NA	rs2487677	0.9982	1
1	3407007	G	A	MEGF6	UTR3	NA	rs2821039	NA	0.08333
1	3407043	G	T	MEGF6	UTR3	NA	rs2794321	0.0885	0.05682
1	3407101	C	T	MEGF6	exonic	MEGF6:NM_001409:exon37:c.4617G>A:p.A1539A	rs12404355	0.0112	0.02273
1	3409277	C	A	MEGF6	exonic	MEGF6:NM_001409:exon35:c.4442G>T:p.G1481V	rs768425719	4.09E-06	0.01136
1	3410403	GCCCCCC	GCCCCCCT	MEGF6	exonic	MEGF6:NM_001409:exon34:c.4313_4319AGGGGGGC	NA	NA	0.00379
1	3410410	C	T	MEGF6	exonic	MEGF6:NM_001409:exon34:c.4312G>A:p.G1438R	rs61910697	0.0322	0.0303
1	3410515	G	A	MEGF6	intronic	NA	rs374481086	8.43E-05	0.00379
1	3410531	G	A	MEGF6	intronic	NA	rs75116314	0.0161	0.03409
1	3410581	G	A	MEGF6	exonic	MEGF6:NM_001409:exon33:c.4237C>T:p.H1413Y	rs61746168	0.1022	0.08712
1	3410644	A	G	MEGF6	exonic	MEGF6:NM_001409:exon33:c.4174T>C:p.W1392R	rs61742508	0.103	0.09091
1	3410935	G	A	MEGF6	exonic	MEGF6:NM_001409:exon32:c.4129C>T:p.P1377S	rs113192826	0.0066	0.01894
1	3410973	C	T	MEGF6	exonic	MEGF6:NM_001409:exon32:c.4091G>A:p.R1364H	rs12075570	0.044	0.0303
1	3411038	G	A	MEGF6	exonic	MEGF6:NM_001409:exon32:c.4026C>T:p.A1342A	rs61730954	0.0908	0.05303
1	3411065	TG	GT	MEGF6	splicing	NA	NA	NA	0.00379
1	3411167	G	A	MEGF6	intronic	NA	rs375427235	8.35E-05	0.00379
1	3411184	G	A	MEGF6	exonic	MEGF6:NM_001409:exon31:c.3993C>T:p.C1331C	rs78747258	0.0864	0.06439
1	3411367	T	C	MEGF6	intronic	NA	rs7516439	NA	0.09091
1	3411396	T	C	MEGF6	intronic	NA	rs77610498	NA	0.09091
1	3411413	C	T	MEGF6	intronic	NA	rs2821038	NA	0.09091
1	3412418	G	A	MEGF6	intronic	NA	rs41315290	0.0503	0.0303
1	3412644	G	A	MEGF6	intronic	NA	rs41315292	NA	0.03788
1	3413426	A	G	MEGF6	intronic	NA	rs12405358	NA	0.35606
1	3413612	G	C	MEGF6	exonic	MEGF6:NM_001409:exon28:c.3553C>G:p.H1185D	rs199684134	0.001	0.00379
1	3413868	C	G	MEGF6	exonic	MEGF6:NM_001409:exon27:c.3410G>C:p.G1137A	rs4648506	0.2908	0.23106
1	3413873	C	T	MEGF6	exonic	MEGF6:NM_001409:exon27:c.3405G>A:p.P1135P	rs375340096	0.0002	0.00379
1	3415398	C	G	MEGF6	intronic	NA	NA	NA	0.00379
1	3416042	G	A	MEGF6	intronic	NA	NA	NA	0.00758
1	3416142	C	T	MEGF6	intronic	NA	NA	5.82E-06	0.00379
1	3416163	CGGGGGC	CGGGG	MEGF6	exonic	MEGF6:NM_001409:exon23:c.2948_2954CCCCG	NA	NA	0.00758
1	3416163	CGGGG	CGGGGC	MEGF6	exonic	MEGF6:NM_001409:exon23:c.2950_2954GCCCCG	NA	NA	0.00379
1	3416225	G	A	MEGF6	exonic	MEGF6:NM_001409:exon23:c.2892C>T:p.A964A	rs199970379	0.0003	0.00379
1	3416273	C	T	MEGF6	exonic	MEGF6:NM_001409:exon23:c.2844G>A:p.P948P	rs140729991	0.0036	0.00379
1	3416375	TGCCCT	TGCCCTC	MEGF6	exonic	MEGF6:NM_001409:exon22:c.2816_2821GAGGGCA	NA	NA	0.00379
1	3416376	GCCCT	GCCCTC	MEGF6	exonic	MEGF6:NM_001409:exon22:c.2816_2820GAGGGC	NA	NA	0.00758
1	3416449	C	A	MEGF6	exonic	MEGF6:NM_001409:exon22:c.2747G>T:p.R916L	rs7553399	0.6727	0.67424
1	3416502	C	T	MEGF6	intronic	NA	rs41307852	0.0148	0.03788
1	3416592	C	T	MEGF6	intronic	NA	NA	NA	0.00379
1	3417131	A	G	MEGF6	intronic	NA	rs2821031	NA	0.85606
1	3417211	G	A	MEGF6	exonic	MEGF6:NM_001409:exon21:c.2693C>T:p.P898L	rs61742846	0.0291	0.04545
1	3417218	C	T	MEGF6	exonic	MEGF6:NM_001409:exon21:c.2686G>A:p.V896M	rs200407453	0.001	0.00379
1	3418391	C	T	MEGF6	exonic	MEGF6:NM_001409:exon18:c.2283G>A:p.P761P	rs4648508	0.3062	0.25758
1	3418565	T	C	MEGF6	intronic	NA	rs2821030	NA	0.99621
1	3418578	T	C	MEGF6	intronic	NA	rs56284135	NA	0.00379
1	3418615	CA	CG	MEGF6	intronic	NA	NA	NA	0.00379
1	3418615	GG	AC	MEGF6	intronic	NA	NA	NA	0.00379
1	3418615	G	C	MEGF6	intronic	NA	rs11582819	NA	0.00758
1	3418616	G	A	MEGF6	intronic	NA	rs57408931	NA	0.18939
1	3418616	A	C	MEGF6	intronic	NA	rs57408931	NA	0.00379
1	3418617	C	T	MEGF6	intronic	NA	NA	NA	0.00379
1	3418618	G	A	MEGF6	intronic	NA	rs57082253	NA	0.26515
1	3418618	A	T	MEGF6	intronic	NA	NA	NA	0.00379
1	3418647	GCCCCCC	GCCCCCCG	MEGF6	intronic	NA	NA	NA	0.01136
1	3418647	GC	G	MEGF6	intronic	NA	rs147669413	NA	0.00379
1	3418653	CCG	CCGCA	MEGF6	intronic	NA	NA	NA	0.00379
1	3418655	G	A	MEGF6	intronic	NA	NA	NA	0.00379
1	3418656	C	T	MEGF6	intronic	NA	NA	NA	0.00379
1	3418657	G	A	MEGF6	intronic	NA	rs7368034	NA	0.125
1	3418657	G	T	MEGF6	intronic	NA	NA	NA	0.00379
1	3421586	C	T	MEGF6	intronic	NA	rs6669870	NA	0.05682
1	3421600	TCAAGGCAACACCGGTAG	T	MEGF6	intronic	NA	rs146805896	NA	0.02273
1	3421625	ACACCGGTAGCAAGGCAC	A	MEGF6	intronic	NA	rs148387225	NA	0.10985
1	3421626	C	CACCGGTAGCAAGGCAAC	MEGF6	intronic	NA	NA	NA	0.00379
1	3421657	C	CT	MEGF6	intronic	NA	NA	NA	0.00758
1	3421658	A	T	MEGF6	intronic	NA	rs2821009	NA	0.37879
1	3421670	T	C	MEGF6	intronic	NA	rs201372949	NA	0.00379
1	3421790	C	G	MEGF6	exonic	MEGF6:NM_001409:exon17:c.2170G>C:p.G724R	NA	4.09E-06	0.00379
1	3421897	A	G	MEGF6	exonic	MEGF6:NM_001409:exon17:c.2063T>C:p.L688P	rs2821008	0.2005	0.17424
1	3421958	CG	C	MEGF6	intronic	NA	rs770291728	0.0117	0.00379
1	3421959	G	C	MEGF6	intronic	NA	rs200837804	0.1015	0.11742
1	3422137	G	A	MEGF6	intronic	NA	rs115556978	0.0077	0.00379
1	3422144	G	C	MEGF6	intronic	NA	rs2105305	0.1703	0.2197
1	3422642	A	G	MEGF6	intronic	NA	rs2247236	0.1586	0.23485
1	3422646	A	C	MEGF6	intronic	NA	rs370606783	6.00E-05	0.00379
1	3424388	G	A	MEGF6	exonic	MEGF6:NM_001409:exon14:c.1760C>T:p.P587L	rs947345	0.0472	0.0303
1	3424508	G	A	MEGF6	intronic	NA	rs41315296	0.0595	0.10227
1	3425183	G	A	MEGF6	exonic	MEGF6:NM_001409:exon13:c.1599C>T:p.C533C	rs61735125	0.0613	0.10227
1	3425578	G	A	MEGF6	intronic	NA	rs139010481	NA	0.00379
1	3425615	CCCG	C	MEGF6	intronic	NA	NA	NA	0.01515
1	3425615	C	CC	MEGF6	intronic	NA	NA	NA	0.00379
1	3425867	C	A	MEGF6	intronic	NA	rs2794359	NA	0.14015
1	3426594	A	G	MEGF6	intronic	NA	rs2821005	0.1763	0.21591
1	3427298	G	A	MEGF6	intronic	NA	rs79653272	0.1018	0.125
1	3427341	G	A	MEGF6	intronic	NA	rs199968947	0.0022	0.00379
1	3427351	A	G	MEGF6	exonic	MEGF6:NM_001409:exon10:c.1230T>C:p.C410C	rs2821000	0.1003	0.14015
1	3427484	C	CA	MEGF6	intronic	NA	NA	NA	0.00379
1	3427485	G	A	MEGF6	intronic	NA	rs2794360	0.1006	0.14394
1	3428136	G	A	MEGF6	exonic	MEGF6:NM_001409:exon9:c.1092C>T:p.D364D	rs367990202	0.0003	0.00758
1	3428160	T	G	MEGF6	exonic	MEGF6:NM_001409:exon9:c.1068A>C:p.T356T	rs2820999	0.3699	0.35606
1	3428172	C	A	MEGF6	exonic	MEGF6:NM_001409:exon9:c.1056G>T:p.G352G	rs186018990	0.001	0.00379
1	3428608	G	A	MEGF6	exonic	MEGF6:NM_001409:exon8:c.938C>T:p.A313V	rs11585362	0.1813	0.11742
1	3428675	C	T	MEGF6	exonic	MEGF6:NM_001409:exon8:c.871G>A:p.A291T	rs115175505	0.0005	0.00379
1	3428747	T	C	MEGF6	intronic	NA	rs2820998	NA	0.12879
1	3431102	G	A	MEGF6	intronic	NA	NA	4.85E-06	0.00758
1	3431263	T	G	MEGF6	intronic	NA	NA	NA	0.00379
1	3431936	G	A	MEGF6	intronic	NA	NA	NA	0.03788
1	3440647	T	C	MEGF6	intronic	NA	rs2794322	0.9493	0.93182
1	3440729	T	C	MEGF6	exonic	MEGF6:NM_001409:exon5:c.563A>G:p.K188R	rs761993218	5.30E-05	0.00379
1	3440753	G	A	MEGF6	exonic	MEGF6:NM_001409:exon5:c.539C>T:p.P180L	rs41307039	0.009	0.00379
1	3440824	G	A	MEGF6	intronic	NA	rs10797399	0.2691	0.23485
1	3440919	G	A	MEGF6	intronic	NA	rs75891780	NA	0.07955
1	3440943	A	C	MEGF6	intronic	NA	rs12049449	NA	0.14394
1	3496328	T	C	MEGF6	intronic	NA	rs2821051	NA	0.83712
1	3496330	G	A	MEGF6	intronic	NA	NA	NA	0.00379
1	3496416	C	T	MEGF6	exonic	MEGF6:NM_001409:exon4:c.454G>A:p.G152S	rs774541183	3.28E-05	0.00758
1	3496479	T	C	MEGF6	exonic	MEGF6:NM_001409:exon4:c.391A>G:p.S131G	rs2794340	0.8849	0.875
1	3511879	G	A	MEGF6	intronic	NA	rs111792035	0.0092	0.01515
1	3511934	A	G	MEGF6	exonic	MEGF6:NM_001409:exon3:c.344T>C:p.M115T	rs7513275	0.1875	0.1553
1	3512008	G	T	MEGF6	exonic	MEGF6:NM_001409:exon3:c.270C>A:p.T90T	rs112138743	0.0071	0.00758
1	3518944	T	C	MEGF6	intronic	NA	rs7521546	NA	0.69318
1	3519117	T	TC	MEGF6	exonic	MEGF6:NM_001409:exon2:c.179delinsGA	NA	NA	0.00379
1	3519178	AC	AT	MEGF6	intronic	NA	NA	NA	0.01136
1	3519179	C	T	MEGF6	intronic	NA	rs2794330	0.4166	0.19318
1	3519200	ACCCCCA	ACCCCA	MEGF6	intronic	NA	NA	NA	0.00758
1	3527709	G	C	MEGF6	exonic	MEGF6:NM_001409:exon1:c.124C>G:p.P42A	rs762248632	0.0001	0.00379
1	3527776	C	T	MEGF6	exonic	MEGF6:NM_001409:exon1:c.57G>A:p.V19V	rs752689393	5.77E-05	0.00379
1	3542106	T	TG	TPRG1L	intronic	NA	rs3838971	0.2899	0.06818
1	3542106	T	TC	TPRG1L	intronic	NA	rs3838971	1.60E-05	0.00379
1	3542186	G	A	TPRG1L	intronic	NA	rs139992228	NA	0.02652
1	3544187	C	T	TPRG1L	exonic	TPRG1L:NM_182752:exon4:c.594C>T:p.G198G	rs113982697	0.0237	0.02652
1	3544235	TA	T	TPRG1L	intronic	NA	rs5772111	0.2891	0.11742
1	3545175	GTTCTGGGAGCTCCTCCCCC	G	TPRG1L	UTR3	NA	rs147637374	0.86	0.63636
1	3545175	GTTCTGGGAGCTCCTCCCCCTTCTGGGAGCTCCTC	GTTCTGGGAGCTCCTC	TPRG1L	UTR3	NA	NA	NA	0.05303
1	3545175	GTTCTGGGAGCTCCTCCCCCTTCTGGGAGCTCCT	GTTCTGGGAGCTCCT	TPRG1L	UTR3	NA	NA	NA	0.00758
1	3545250	T	G	TPRG1L	UTR3	NA	rs3795257	NA	0.04167
1	3548136	T	C	WRAP73	exonic	WRAP73:NM_017818:exon11:c.1134A>G:p.A378A	rs2760321	0.8701	0.87121
1	3548342	G	A	WRAP73	intronic	NA	rs2181485	NA	0.21591
1	3548832	G	C	WRAP73	exonic	WRAP73:NM_017818:exon10:c.993C>G:p.I331M	rs2760320	0.0728	0.07955
1	3549991	GC	G	WRAP73	exonic	WRAP73:NM_017818:exon9:c.892_893C	NA	4.16E-06	0.03788
1	3551592	C	G	WRAP73	exonic	WRAP73:NM_017818:exon8:c.785G>C:p.G262A	rs148104596	0.0006	0.00379
1	3551792	G	A	WRAP73	exonic	WRAP73:NM_017818:exon7:c.670C>T:p.L224L	rs2296034	0.0732	0.04167
1	3552461	C	T	WRAP73	intronic	NA	rs192081060	0.0033	0.00379
1	3552556	C	T	WRAP73	exonic	WRAP73:NM_017818:exon6:c.555G>A:p.E185E	rs113614277	0.0026	0.00379
1	3552607	G	A	WRAP73	intronic	NA	rs77144466	0.0062	0.00379
1	3552640	G	A	WRAP73	intronic	NA	rs77210968	0.0045	0.00379
1	3552642	A	T	WRAP73	intronic	NA	rs12137667	0.0024	0.00758
1	3555428	G	T	WRAP73	intronic	NA	rs3818330	0.2217	0.22348
1	3563955	G	C	WRAP73	intronic	NA	rs375548330	5.93E-05	0.00379
1	3566340	T	C	WRAP73	intronic	NA	rs187911277	NA	0.01515
1	3566433	T	G	WRAP73	intronic	NA	rs1004649	NA	0.03409
1	3566625	AGCAGGCTG	A	WRAP73	UTR5	NA	rs145464993	NA	0.28409
1	3566625	A	AGCAGGATG	WRAP73	UTR5	NA	NA	NA	0.00758
1	3566706	G	A	WRAP73	upstream	NA	rs2251098	NA	0.76894
1	3598899	C	T	TP73	UTR5	NA	rs5031052	0.0105	0.00379
1	3598900	G	A	TP73	UTR5	NA	rs2273953	0.2036	0.14015
1	3598910	C	T	TP73	UTR5	NA	rs1801173	0.2021	0.14394
1	3599118	T	G	TP73	intronic	NA	NA	NA	0.00379
1	3599596	C	T	TP73	intronic	NA	rs200224584	0.0037	0.00758
1	3599681	G	A	TP73	exonic	TP73:NM_001204184:exon3:c.123G>A:p.V41V,TP73:NM_001204185:exon3:c.123G>A:p.V41V,TP73:NM_001204186:exon3:c.123G>A:p.V41V,TP73:NM_001204187:exon3:c.123G>A:p.V41V,TP73:NM_001204188:exon3:c.123G>A:p.V41V,TP73:NM_005427:exon3:c.123G>A:p.V41V	rs759564140	1.22E-05	0.00379
1	3599750	TG	T	TP73	intronic	NA	rs57492244	0.0967	0.00379
1	3607520	G	A	TP73	intronic	NA	rs3765730	0.3115	0.41288
1	3607532	G	A	TP73	intronic	NA	rs12122732	0.1417	0.10985
1	3624055	G	A	TP73	intronic	NA	rs532347710	NA	0.00379
1	3638495	TGGG	T	TP73	intronic	NA	NA	NA	0.00379
1	3638567	C	T	TP73	intronic	NA	rs61023021	0.0258	0.00379
1	3638593	G	A	TP73	exonic	TP73:NM_001126240:exon3:c.291G>A:p.P97P,TP73:NM_001126241:exon3:c.291G>A:p.P97P,TP73:NM_001126242:exon3:c.291G>A:p.P97P,TP73:NM_001204189:exon3:c.291G>A:p.P97P,TP73:NM_001204190:exon3:c.291G>A:p.P97P,TP73:NM_001204191:exon3:c.291G>A:p.P97P,TP73:NM_001204192:exon3:c.225G>A:p.P75P,TP73:NM_001204184:exon5:c.438G>A:p.P146P,TP73:NM_001204185:exon5:c.438G>A:p.P146P,TP73:NM_001204186:exon5:c.438G>A:p.P1…	rs61747511	0.0161	0.01515
1	3638673	C	CT	TP73	exonic	TP73:NM_001126240:exon3:c.371delinsCT,TP73:NM_001126241:exon3:c.371delinsCT,TP73:NM_001126242:exon3:c.371delinsCT,TP73:NM_001204189:exon3:c.371delinsCT,TP73:NM_001204190:exon3:c.371delinsCT,TP73:NM_001204191:exon3:c.371delinsCT,TP73:NM_001204192:exon3:c.305delinsCT,TP73:NM_001204184:exon5:c.518delinsCT,TP73:NM_001204185:exon5:c.518delinsCT,TP73:NM_001204186:exon5:c.518delinsCT,TP73:NM_001204187:e…	NA	NA	0.00758
1	3638674	C	T	TP73	exonic	TP73:NM_001126240:exon3:c.372C>T:p.T124T,TP73:NM_001126241:exon3:c.372C>T:p.T124T,TP73:NM_001126242:exon3:c.372C>T:p.T124T,TP73:NM_001204189:exon3:c.372C>T:p.T124T,TP73:NM_001204190:exon3:c.372C>T:p.T124T,TP73:NM_001204191:exon3:c.372C>T:p.T124T,TP73:NM_001204192:exon3:c.306C>T:p.T102T,TP73:NM_001204184:exon5:c.519C>T:p.T173T,TP73:NM_001204185:exon5:c.519C>T:p.T173T,TP73:NM_001204186:exon5:c.519C…	rs1801174	0.8051	0.75
1	3638767	C	T	TP73	exonic	TP73:NM_001126240:exon3:c.465C>T:p.N155N,TP73:NM_001126241:exon3:c.465C>T:p.N155N,TP73:NM_001126242:exon3:c.465C>T:p.N155N,TP73:NM_001204189:exon3:c.465C>T:p.N155N,TP73:NM_001204190:exon3:c.465C>T:p.N155N,TP73:NM_001204191:exon3:c.465C>T:p.N155N,TP73:NM_001204192:exon3:c.399C>T:p.N133N,TP73:NM_001204184:exon5:c.612C>T:p.N204N,TP73:NM_001204185:exon5:c.612C>T:p.N204N,TP73:NM_001204186:exon5:c.612C…	rs61747512	0.0129	0.01515
1	3638834	C	T	TP73	intronic	NA	rs12737840	NA	0.30682
1	3640084	T	TG	TP73	intronic	NA	NA	NA	0.02652
1	3640084	TC	T	TP73	intronic	NA	rs751441991	6.44E-05	0.00758
1	3640085	C	G	TP73	intronic	NA	rs6424091	0.7654	0.46591
1	3644245	G	T	TP73	exonic	TP73:NM_001126240:exon6:c.749G>T:p.G250V,TP73:NM_001126241:exon6:c.749G>T:p.G250V,TP73:NM_001126242:exon6:c.749G>T:p.G250V,TP73:NM_001204189:exon6:c.749G>T:p.G250V,TP73:NM_001204190:exon6:c.749G>T:p.G250V,TP73:NM_001204191:exon6:c.749G>T:p.G250V,TP73:NM_001204192:exon6:c.683G>T:p.G228V,TP73:NM_001204184:exon8:c.896G>T:p.G299V,TP73:NM_001204185:exon8:c.896G>T:p.G299V,TP73:NM_001204186:exon8:c.896G…	NA	NA	0.10985
1	3644349	A	G	TP73	intronic	NA	rs2181486	0.6896	0.80303
1	3644362	G	A	TP73	intronic	NA	rs557762472	0.0005	0.00379
1	3644373	GA	G	TP73	intronic	NA	NA	NA	0.01515
1	3644374	A	G	TP73	intronic	NA	rs2146657	0.6857	0.7803
1	3644562	G	C	TP73	intronic	NA	rs78404711	NA	0.01515
1	3644582	A	AG	TP73	intronic	NA	NA	NA	0.00379
1	3644613	G	C	TP73	intronic	NA	NA	NA	0.02273
1	3644614	C	G	TP73	intronic	NA	NA	NA	0.01515
1	3644669	C	T	TP73	intronic	NA	rs2236367	0.0677	0.04924
1	3644706	C	G	TP73	exonic	TP73:NM_001126240:exon7:c.852C>G:p.S284R,TP73:NM_001126241:exon7:c.852C>G:p.S284R,TP73:NM_001126242:exon7:c.852C>G:p.S284R,TP73:NM_001204189:exon7:c.852C>G:p.S284R,TP73:NM_001204190:exon7:c.852C>G:p.S284R,TP73:NM_001204191:exon7:c.852C>G:p.S284R,TP73:NM_001204192:exon7:c.786C>G:p.S262R,TP73:NM_001204184:exon9:c.999C>G:p.S333R,TP73:NM_001204185:exon9:c.999C>G:p.S333R,TP73:NM_001204186:exon9:c.999C…	rs202005425	0.0001	0.00758
1	3644715	C	T	TP73	exonic	TP73:NM_001126240:exon7:c.861C>T:p.A287A,TP73:NM_001126241:exon7:c.861C>T:p.A287A,TP73:NM_001126242:exon7:c.861C>T:p.A287A,TP73:NM_001204189:exon7:c.861C>T:p.A287A,TP73:NM_001204190:exon7:c.861C>T:p.A287A,TP73:NM_001204191:exon7:c.861C>T:p.A287A,TP73:NM_001204192:exon7:c.795C>T:p.A265A,TP73:NM_001204184:exon9:c.1008C>T:p.A336A,TP73:NM_001204185:exon9:c.1008C>T:p.A336A,TP73:NM_001204186:exon9:c.10…	rs12046074	0.0526	0.03409
1	3644754	T	C	TP73	exonic	TP73:NM_001126240:exon7:c.900T>C:p.H300H,TP73:NM_001126241:exon7:c.900T>C:p.H300H,TP73:NM_001126242:exon7:c.900T>C:p.H300H,TP73:NM_001204189:exon7:c.900T>C:p.H300H,TP73:NM_001204190:exon7:c.900T>C:p.H300H,TP73:NM_001204191:exon7:c.900T>C:p.H300H,TP73:NM_001204192:exon7:c.834T>C:p.H278H,TP73:NM_001204184:exon9:c.1047T>C:p.H349H,TP73:NM_001204185:exon9:c.1047T>C:p.H349H,TP73:NM_001204186:exon9:c.10…	rs12048341	0.061	0.03409
1	3644805	A	G	TP73	intronic	NA	rs2236366	0.1596	0.09091
1	3644858	G	C	TP73	intronic	NA	rs2236365	NA	0.05682
1	3644891	G	C	TP73	intronic	NA	NA	NA	0.00379
1	3645824	G	A	TP73	intronic	NA	NA	NA	0.00379
1	3645833	ACCC	ACAC	TP73	intronic	NA	NA	NA	0.00379
1	3645835	C	A	TP73	intronic	NA	rs2254530	NA	0.43182
1	3645836	C	A	TP73	intronic	NA	NA	NA	0.00379
1	3645843	C	CA	TP73	intronic	NA	NA	NA	0.18561
1	3645843	CA	A	TP73	intronic	NA	NA	NA	0.00379
1	3645844	G	A	TP73	intronic	NA	rs2096224	0.6671	0.35227
1	3645844	GTG	ATG	TP73	intronic	NA	NA	NA	0.01894
1	3645844	GTG	AGT	TP73	intronic	NA	NA	NA	0.00379
1	3645845	TG	GT	TP73	intronic	NA	NA	NA	0.00379
1	3645846	G	T	TP73	intronic	NA	NA	NA	0.00379
1	3647419	G	A	TP73	intronic	NA	rs41301973	NA	0.03409
1	3648046	TG	G	TP73	exonic	TP73:NM_001204191:exon9:c.1069_1070G,TP73:NM_001126242:exon10:c.1208_1209G,TP73:NM_001126240:exon11:c.1357_1358G,TP73:NM_001204188:exon11:c.1216_1217G,TP73:NM_001204192:exon11:c.1291_1292G,TP73:NM_001204185:exon12:c.1355_1356G,TP73:NM_005427:exon13:c.1504_1505G	NA	NA	0.00379
1	3649207	G	GTG	TP73	intronic	NA	NA	NA	0.00379
1	3649253	C	A	TP73	intronic	NA	NA	NA	0.00379
1	3649403	G	A	TP73	exonic	TP73:NM_001204190:exon10:c.1281G>A:p.A427A,TP73:NM_001204191:exon10:c.1236G>A:p.A412A,TP73:NM_001126240:exon12:c.1524G>A:p.A508A,TP73:NM_001204187:exon12:c.1428G>A:p.A476A,TP73:NM_001204188:exon12:c.1383G>A:p.A461A,TP73:NM_001204192:exon12:c.1458G>A:p.A486A,TP73:NM_005427:exon14:c.1671G>A:p.A557A	rs61735051	0.0488	0.03409
1	3649488	G	A	TP73	exonic	TP73:NM_001204190:exon10:c.1366G>A:p.V456M,TP73:NM_001204191:exon10:c.1321G>A:p.V441M,TP73:NM_001126240:exon12:c.1609G>A:p.V537M,TP73:NM_001204187:exon12:c.1513G>A:p.V505M,TP73:NM_001204188:exon12:c.1468G>A:p.V490M,TP73:NM_001204192:exon12:c.1543G>A:p.V515M,TP73:NM_005427:exon14:c.1756G>A:p.V586M	rs138694448	0.0002	0.00379
1	3649536	C	T	TP73	exonic	TP73:NM_001204190:exon10:c.1414C>T:p.P472S,TP73:NM_001204191:exon10:c.1369C>T:p.P457S,TP73:NM_001126240:exon12:c.1657C>T:p.P553S,TP73:NM_001204187:exon12:c.1561C>T:p.P521S,TP73:NM_001204188:exon12:c.1516C>T:p.P506S,TP73:NM_001204192:exon12:c.1591C>T:p.P531S,TP73:NM_005427:exon14:c.1804C>T:p.P602S	rs765838798	9.35E-06	0.00379
1	3649562	G	A	TP73	exonic	TP73:NM_001204190:exon10:c.1440G>A:p.A480A,TP73:NM_001204191:exon10:c.1395G>A:p.A465A,TP73:NM_001126240:exon12:c.1683G>A:p.A561A,TP73:NM_001204187:exon12:c.1587G>A:p.A529A,TP73:NM_001204188:exon12:c.1542G>A:p.A514A,TP73:NM_001204192:exon12:c.1617G>A:p.A539A,TP73:NM_005427:exon14:c.1830G>A:p.A610A	rs9662633	0.0637	0.03409
1	3649608	A	G	TP73	exonic	TP73:NM_001204190:exon10:c.1486A>G:p.I496V,TP73:NM_001204191:exon10:c.1441A>G:p.I481V,TP73:NM_001126240:exon12:c.1729A>G:p.I577V,TP73:NM_001204187:exon12:c.1633A>G:p.I545V,TP73:NM_001204188:exon12:c.1588A>G:p.I530V,TP73:NM_001204192:exon12:c.1663A>G:p.I555V,TP73:NM_005427:exon14:c.1876A>G:p.I626V	rs113253012	0.0007	0.00758
1	3669172	C	T	CCDC27	exonic	CCDC27:NM_152492:exon1:c.127C>T:p.R43C	rs41315312	0.0748	0.06818
1	3669201	A	G	CCDC27	exonic	CCDC27:NM_152492:exon1:c.156A>G:p.P52P	rs10797410	0.4063	0.3447
1	3669205	C	G	CCDC27	exonic	CCDC27:NM_152492:exon1:c.160C>G:p.Q54E	rs10910021	0.3793	0.34091
1	3669356	G	A	CCDC27	exonic	CCDC27:NM_152492:exon1:c.311G>A:p.R104K	rs76597070	0.0064	0.01515
1	3670652	TTGTC	T	CCDC27	intronic	NA	rs149705892	0.0584	0.03788
1	3672156	C	A	CCDC27	intronic	NA	rs4648555	0.222	0.23106
1	3673149	CAA	C	CCDC27	intronic	NA	rs35440871	NA	0.13636
1	3673289	C	T	CCDC27	intronic	NA	rs372693818	4.07E-05	0.00379
1	3673496	T	G	CCDC27	intronic	NA	rs4648405	0.287	0.23485
1	3673526	C	T	CCDC27	intronic	NA	NA	NA	0.00379
1	3677818	G	A	CCDC27	intronic	NA	rs41311979	0.011	0.02273
1	3677854	C	T	CCDC27	exonic	CCDC27:NM_152492:exon5:c.721C>T:p.L241L	rs41303855	0.0022	0.00379
1	3677933	T	C	CCDC27	exonic	CCDC27:NM_152492:exon5:c.800T>C:p.M267T	rs1181883	0.4155	0.32576
1	3679139	T	C	CCDC27	intronic	NA	rs1181879	0.4392	0.32576
1	3679146	G	A	CCDC27	intronic	NA	rs4648556	0.2323	0.22727
1	3679252	G	A	CCDC27	exonic	CCDC27:NM_152492:exon6:c.930G>A:p.E310E	rs139134726	0.0004	0.00379
1	3679307	T	C	CCDC27	intronic	NA	rs4648557	0.2336	0.18561
1	3679619	G	T	CCDC27	intronic	NA	rs567666396	NA	0.00379
1	3679775	C	T	CCDC27	exonic	CCDC27:NM_152492:exon7:c.1058C>T:p.T353M	rs10910024	0.1973	0.17803
1	3679783	T	C	CCDC27	exonic	CCDC27:NM_152492:exon7:c.1066T>C:p.W356R	rs76416341	0.0132	0.01515
1	3679886	C	T	CCDC27	exonic	CCDC27:NM_152492:exon7:c.1169C>T:p.P390L	rs11806371	0.0183	0.00379
1	3680056	G	A	CCDC27	intronic	NA	rs56079032	0.0253	0.0303
1	3680086	C	T	CCDC27	intronic	NA	rs41300096	0.0067	0.00758
1	3680345	C	T	CCDC27	exonic	CCDC27:NM_152492:exon8:c.1397C>T:p.T466M	rs144028564	0.0071	0.01136
1	3683159	A	C	CCDC27	exonic	CCDC27:NM_152492:exon9:c.1513A>C:p.N505H	rs144089943	0.0085	0.00379
1	3684053	C	T	CCDC27	intronic	NA	rs201796643	0.0001	0.00379
1	3684087	C	T	CCDC27	intronic	NA	rs532207435	NA	0.00758
1	3684107	T	A	CCDC27	intronic	NA	rs1181872	NA	0.50379
1	3686318	G	A	CCDC27	intronic	NA	rs2275837	0.0328	0.00758
1	3686415	C	T	CCDC27	exonic	CCDC27:NM_152492:exon11:c.1812C>T:p.N604N	rs41315316	0.0418	0.07955
1	3688024	GCCCCC	GCCCCCG	CCDC27	exonic	CCDC27:NM_152492:exon12:c.1908_1913GCCCCCG	NA	NA	0.00379
1	3688030	C	G	CCDC27	exonic	CCDC27:NM_152492:exon12:c.1914C>G:p.P638P	rs3737592	0.0821	0.08333
1	3692495	C	T	SMIM1	UTR3	NA	NA	3.46E-05	0.00758
1	3697663	C	T	LRRC47	exonic	LRRC47:NM_020710:exon7:c.1741G>A:p.V581I	rs11547615	0.0253	0.02652
1	3697993	C	A	LRRC47	intronic	NA	rs376377211	NA	0.01515
1	3698017	G	A	LRRC47	intronic	NA	rs12745312	NA	0.11742
1	3698224	G	C	LRRC47	intronic	NA	rs17411384	NA	0.10985
1	3700618	G	A	LRRC47	exonic	LRRC47:NM_020710:exon4:c.1252C>T:p.L418L	rs74764187	0.0128	0.00758
1	3701663	T	C	LRRC47	exonic	LRRC47:NM_020710:exon3:c.1182A>G:p.P394P	rs2298227	0.1101	0.10606
1	3701664	G	C	LRRC47	exonic	LRRC47:NM_020710:exon3:c.1181C>G:p.P394R	NA	NA	0.00379
1	3703334	G	A	LRRC47	intronic	NA	rs7549076	NA	0.04545
1	3703337	G	C	LRRC47	intronic	NA	rs2368537	NA	0.63636
1	3703589	C	T	LRRC47	exonic	LRRC47:NM_020710:exon2:c.901G>A:p.V301M	rs138729139	0.0024	0.00758
1	3703698	A	G	LRRC47	exonic	LRRC47:NM_020710:exon2:c.792T>C:p.G264G	rs41307854	0.0318	0.02273
1	3703710	G	A	LRRC47	exonic	LRRC47:NM_020710:exon2:c.780C>T:p.V260V	rs2253143	0.0578	0.02273
1	3703827	A	G	LRRC47	exonic	LRRC47:NM_020710:exon2:c.663T>C:p.L221L	rs41301965	0.0009	0.00379
1	3703903	C	T	LRRC47	intronic	NA	rs116528445	0.0147	0.02273
1	3703931	G	A	LRRC47	intronic	NA	rs137876540	NA	0.00758
1	3712513	G	C	LRRC47	exonic	LRRC47:NM_020710:exon1:c.528C>G:p.G176G	rs148481344	0.0125	0.00758
1	3713073	C	G	LRRC47	upstream	NA	rs142620817	0.0079	0.00379
1	3713077	G	T	LRRC47	upstream	NA	rs12759775	0.0789	0.05682
1	3731959	C	T	CEP104	UTR3	NA	rs12729542	0.0655	0.11364
1	3731965	G	A	CEP104	UTR3	NA	rs12728401	0.1174	0.14015
1	3732103	T	C	CEP104	intronic	NA	rs4648409	0.5924	0.59848
1	3742257	C	T	CEP104	intronic	NA	rs12759497	NA	0.14015
1	3743186	C	T	CEP104	intronic	NA	rs114208229	NA	0.00758
1	3743318	AG	A	CEP104	intronic	NA	NA	NA	0.00379
1	3743319	G	A	CEP104	intronic	NA	rs6663840	0.3799	0.33333
1	3743350	G	C	CEP104	intronic	NA	rs58111155	0.0457	0.00758
1	3743391	C	T	CEP104	intronic	NA	rs6688969	NA	0.31439
1	3745787	T	C	CEP104	intronic	NA	rs2275832	0.6218	0.60606
1	3745924	G	A	CEP104	exonic	CEP104:NM_014704:exon15:c.2057C>T:p.A686V	rs2275831	0.1385	0.04924
1	3746514	C	A	CEP104	exonic	CEP104:NM_014704:exon14:c.1884G>T:p.T628T	rs12144567	0.0044	0.01136
1	3746583	G	T	CEP104	intronic	NA	rs2275828	0.3854	0.39394
1	3746585	T	G	CEP104	intronic	NA	rs2275827	0.2316	0.26894
1	3746589	C	G	CEP104	intronic	NA	rs2275826	0.8562	0.95076
1	3746710	C	T	CEP104	intronic	NA	rs17403773	NA	0.13636
1	3747580	C	T	CEP104	intronic	NA	rs6424058	0.384	0.39394
1	3747603	T	C	CEP104	intronic	NA	rs6413779	0.8566	0.95076
1	3747860	C	T	CEP104	intronic	NA	NA	NA	0.00379
1	3751459	C	A	CEP104	intronic	NA	rs112306922	0.0258	0.00758
1	3753136	A	T	CEP104	exonic	CEP104:NM_014704:exon10:c.1240T>A:p.L414I	rs2275824	0.375	0.39394
1	3753712	A	C	CEP104	intronic	NA	rs115115143	NA	0.0303
1	3755675	T	C	CEP104	exonic	CEP104:NM_014704:exon8:c.744A>G:p.E248E	rs1891941	0.8565	0.94697
1	3756005	T	C	CEP104	intronic	NA	rs56048216	NA	0.00758
1	3756074	C	A	CEP104	intronic	NA	rs2298225	NA	0.00758
1	3756120	A	G	CEP104	intronic	NA	rs1539649	NA	0.40152
1	3756155	T	C	CEP104	intronic	NA	rs2298224	0.0336	0.00758
1	3761465	T	A	CEP104	intronic	NA	rs72848418	0.0859	0.12879
1	3761465	A	TG	CEP104	intronic	NA	NA	NA	0.00379
1	3761479	C	T	CEP104	exonic	CEP104:NM_014704:exon6:c.558G>A:p.T186T	rs2275822	0.3857	0.38258
1	3761772	C	T	CEP104	intronic	NA	rs7538067	NA	0.12121
1	3764216	C	T	CEP104	intronic	NA	rs10492942	0.1956	0.25
1	3765386	G	A	CEP104	intronic	NA	rs3765777	0.0337	0.00758
1	3765424	G	T	CEP104	intronic	NA	rs10492943	NA	0.125
1	3765424	G	GT	CEP104	intronic	NA	rs144847714	NA	0.00758
1	3768815	C	T	CEP104	intronic	NA	rs115781349	0.0131	0.00379
1	3768819	GC	A	CEP104	intronic	NA	NA	NA	0.00758
1	3774006	A	G	DFFB	UTR5	NA	rs541877615	NA	0.00379
1	3774130	A	G	DFFB	UTR5	NA	rs34891610	0.258	0.28788
1	3774138	T	C	DFFB	UTR5	NA	rs12723005	0.2578	0.28788
1	3774296	A	G	DFFB	intronic	NA	rs12722891	0.2686	0.28788
1	3774312	T	C	DFFB	intronic	NA	rs12726906	0.2626	0.28409
1	3775226	G	A	DFFB	intronic	NA	rs58941669	NA	0.00758
1	3775261	T	C	DFFB	intronic	NA	rs749809863	4.09E-06	0.00379
1	3775359	C	G	DFFB	exonic	DFFB:NM_001282669:exon2:c.192C>G:p.P64P,DFFB:NM_004402:exon2:c.192C>G:p.P64P	rs767846243	4.06E-06	0.00379
1	3782186	G	A	DFFB	intronic	NA	rs765727236	0	0.04545
1	3782345	C	G	DFFB	exonic	DFFB:NM_001282669:exon3:c.283C>G:p.R95G	rs191694797	0.0031	0.00379
1	3782427	G	GGC	DFFB	exonic	DFFB:NM_001282669:exon3:c.365delinsGGC,DFFB:NM_004402:exon3:c.293delinsGGC	NA	NA	0.00758
1	3782524	C	T	DFFB	exonic	DFFB:NM_001282669:exon3:c.462C>T:p.I154I,DFFB:NM_004402:exon3:c.390C>T:p.I130I	rs367884441	0.0004	0.00758
1	3782608	C	T	DFFB	intronic	NA	rs10909809	0.5616	0.66288
1	3784454	T	C	DFFB	intronic	NA	rs76754622	NA	0.10985
1	3784464	G	A	DFFB	intronic	NA	rs72848469	NA	0.08333
1	3784469	G	A	DFFB	intronic	NA	NA	NA	0.00379
1	3786146	C	G	DFFB	intronic	NA	rs35969031	0.1136	0.14394
1	3786189	G	A	DFFB	exonic	DFFB:NM_001282669:exon5:c.603G>A:p.T201T,DFFB:NM_004402:exon5:c.531G>A:p.T177T	rs1141070	0.2892	0.36364
1	3786245	G	A	DFFB	exonic	DFFB:NM_001282669:exon5:c.659G>A:p.R220K,DFFB:NM_004402:exon5:c.587G>A:p.R196K	rs12738235	0.1139	0.14015
1	3786410	G	A	DFFB	intronic	NA	rs10909811	NA	0.14394
1	3789029	C	G	DFFB	intronic	NA	NA	NA	0.00379
1	3789167	G	A	DFFB	intronic	NA	rs146528418	0.0066	0.01136
1	3789178	G	GGGCCCTGTCCCTGCCGC	DFFB	intronic	NA	rs202183040	NA	0.05682
1	3789195	T	C	DFFB	intronic	NA	rs11581401	NA	0.45076
1	3789211	AT	GC	DFFB	intronic	NA	NA	NA	0.00758
1	3789212	T	C	DFFB	intronic	NA	rs79548119	NA	0.00379
1	3789228	A	G	DFFB	intronic	NA	NA	NA	0.00379
1	3789229	C	T	DFFB	intronic	NA	rs746071644	NA	0.00758
1	3800038	A	C	DFFB	intronic	NA	rs370047541	0.0002	0.00379
1	3800242	A	G	DFFB	exonic	DFFB:NM_001282669:exon7:c.1026A>G:p.P342P,DFFB:NM_004402:exon7:c.954A>G:p.P318P	rs3205087	0.3871	0.43182
1	3806643	T	A	C1orf174	intronic	NA	rs4520357	0.3501	0.27652
1	3807122	G	A	C1orf174	intronic	NA	rs7513321	0.1643	0.18182
1	3807388	G	A	C1orf174	exonic	C1orf174:NM_207356:exon3:c.363C>T:p.L121L	rs4131373	0.151	0.18182
1	3807590	C	T	C1orf174	exonic	C1orf174:NM_207356:exon3:c.161G>A:p.R54Q	rs111405753	0.0019	0.00379
1	3807593	G	C	C1orf174	exonic	C1orf174:NM_207356:exon3:c.158C>G:p.T53R	rs4274008	0.9944	0.98106
1	3809423	G	A	C1orf174	intronic	NA	rs11807227	0.1404	0.0947
1	3816683	A	G	C1orf174	intronic	NA	rs113529609	NA	0.11742
1	3816697	C	G	C1orf174	intronic	NA	NA	NA	0.00379
1	3816776	C	G	C1orf174	UTR5	NA	rs201450273	0.007	0.00379
1	3816854	G	A	C1orf174	UTR5	NA	rs61770363	NA	0.07955
1	4772053	T	C	AJAP1	exonic	AJAP1:NM_001042478:exon2:c.123T>C:p.C41C,AJAP1:NM_018836:exon2:c.123T>C:p.C41C	rs1061968	0.4495	0.32197
1	4772388	G	T	AJAP1	exonic	AJAP1:NM_001042478:exon2:c.458G>T:p.R153M,AJAP1:NM_018836:exon2:c.458G>T:p.R153M	rs550924407	1.80E-05	0.00379
1	4772582	G	GCCA	AJAP1	exonic	AJAP1:NM_001042478:exon2:c.652delinsGCCA,AJAP1:NM_018836:exon2:c.652delinsGCCA	rs529940202	0.0036	0.00758
1	4772648	T	C	AJAP1	exonic	AJAP1:NM_001042478:exon2:c.718T>C:p.L240L,AJAP1:NM_018836:exon2:c.718T>C:p.L240L	rs750415935	1.25E-05	0.00379
1	4772716	C	CA	AJAP1	exonic	AJAP1:NM_001042478:exon2:c.786delinsCA,AJAP1:NM_018836:exon2:c.786delinsCA	NA	NA	0.01894
1	4772717	G	A	AJAP1	exonic	AJAP1:NM_001042478:exon2:c.787G>A:p.G263R,AJAP1:NM_018836:exon2:c.787G>A:p.G263R	rs242056	0.5238	0.59091
1	4829963	A	G	AJAP1	exonic	AJAP1:NM_001042478:exon3:c.880A>G:p.I294V,AJAP1:NM_018836:exon3:c.880A>G:p.I294V	rs144818013	0.0007	0.00379
1	4832713	C	T	AJAP1	intronic	NA	rs193151931	NA	0.00379
1	4834420	C	T	AJAP1	intronic	NA	rs12747519	NA	0.13258
1	4834565	C	T	AJAP1	UTR3	NA	rs117864953	0.0057	0.00379
1	4834606	T	C	AJAP1	UTR3	NA	rs389959	0.2264	0.2197
1	5923476	G	A	NPHP4	intronic	NA	rs139203183	0.0006	0.00379
1	5924056	C	T	NPHP4	exonic	NPHP4:NM_001291594:exon25:c.2498G>A:p.G833D,NPHP4:NM_001291593:exon26:c.2495G>A:p.G832D,NPHP4:NM_015102:exon29:c.4034G>A:p.G1345D	rs200407553	0.0003	0.00758
1	5924518	G	A	NPHP4	exonic	NPHP4:NM_001291594:exon24:c.2340C>T:p.G780G,NPHP4:NM_001291593:exon25:c.2337C>T:p.G779G,NPHP4:NM_015102:exon28:c.3876C>T:p.G1292G	rs115526767	0.0093	0.00379
1	5925040	G	A	NPHP4	intronic	NA	rs11121682	NA	0.22727
1	5925371	G	A	NPHP4	intronic	NA	rs1287634	0.3898	0.44697
1	5926329	T	A	NPHP4	intronic	NA	NA	NA	0.00379
1	5926506	G	GC	NPHP4	exonic	NPHP4:NM_001291594:exon22:c.2035delinsGC,NPHP4:NM_001291593:exon23:c.2032delinsGC,NPHP4:NM_015102:exon26:c.3571delinsGC	NA	NA	0.01136
1	5926507	T	C	NPHP4	exonic	NPHP4:NM_001291594:exon22:c.2034A>G:p.E678E,NPHP4:NM_001291593:exon23:c.2031A>G:p.E677E,NPHP4:NM_015102:exon26:c.3570A>G:p.E1190E	rs555164	0.3935	0.43939
1	5926536	AG	A	NPHP4	intronic	NA	rs201335783	0.0025	0.00379
1	5926581	TA	T	NPHP4	intronic	NA	rs35241273	NA	0.01894
1	5927031	A	G	NPHP4	intronic	NA	rs12122135	NA	0.2197
1	5927169	G	A	NPHP4	exonic	NPHP4:NM_001291594:exon21:c.1943C>T:p.P648L,NPHP4:NM_001291593:exon22:c.1940C>T:p.P647L,NPHP4:NM_015102:exon25:c.3479C>T:p.P1160L	rs113445782	0.0109	0.00758
1	5927943	G	A	NPHP4	exonic	NPHP4:NM_001291594:exon20:c.1793C>T:p.A598V,NPHP4:NM_001291593:exon21:c.1790C>T:p.A597V,NPHP4:NM_015102:exon24:c.3329C>T:p.A1110V	rs139767853	0.0037	0.00379
1	5933335	C	T	NPHP4	exonic	NPHP4:NM_001291594:exon19:c.1756G>A:p.A586T,NPHP4:NM_001291593:exon20:c.1753G>A:p.A585T,NPHP4:NM_015102:exon23:c.3292G>A:p.A1098T	rs41280798	0.0007	0.00758
1	5933384	C	G	NPHP4	exonic	NPHP4:NM_001291594:exon19:c.1707G>C:p.G569G,NPHP4:NM_001291593:exon20:c.1704G>C:p.G568G,NPHP4:NM_015102:exon23:c.3243G>C:p.G1081G	rs41280800	0.0144	0.01894
1	5934595	T	G	NPHP4	exonic	NPHP4:NM_001291594:exon18:c.1631A>C:p.H544P,NPHP4:NM_001291593:exon19:c.1628A>C:p.H543P,NPHP4:NM_015102:exon22:c.3167A>C:p.H1056P	NA	NA	0.00379
1	5934596	G	T	NPHP4	exonic	NPHP4:NM_001291594:exon18:c.1630C>A:p.H544N,NPHP4:NM_001291593:exon19:c.1627C>A:p.H543N,NPHP4:NM_015102:exon22:c.3166C>A:p.H1056N	rs747592217	4.58E-06	0.00379
1	5934622	AG	G	NPHP4	exonic	NPHP4:NM_001291594:exon18:c.1603_1604C,NPHP4:NM_001291593:exon19:c.1600_1601C,NPHP4:NM_015102:exon22:c.3139_3140C	NA	NA	0.00379
1	5934837	C	T	NPHP4	intronic	NA	rs1287638	NA	0.57197
1	5934887	C	T	NPHP4	intronic	NA	rs12135056	0.0291	0.01894
1	5934974	G	C	NPHP4	exonic	NPHP4:NM_001291594:exon17:c.1468C>G:p.Q490E,NPHP4:NM_001291593:exon18:c.1465C>G:p.Q489E,NPHP4:NM_015102:exon21:c.3004C>G:p.Q1002E	NA	NA	0.00758
1	5935045	TCG	TCGC	NPHP4	exonic	NPHP4:NM_001291594:exon17:c.1395_1397GCGA,NPHP4:NM_001291593:exon18:c.1392_1394GCGA,NPHP4:NM_015102:exon21:c.2931_2933GCGA	NA	NA	0.00379
1	5935064	T	C	NPHP4	exonic	NPHP4:NM_001291594:exon17:c.1378A>G:p.S460G,NPHP4:NM_001291593:exon18:c.1375A>G:p.S459G,NPHP4:NM_015102:exon21:c.2914A>G:p.S972G	rs187947581	0.0028	0.01136
1	5935096	C	T	NPHP4	exonic	NPHP4:NM_001291594:exon17:c.1346G>A:p.R449H,NPHP4:NM_001291593:exon18:c.1343G>A:p.R448H,NPHP4:NM_015102:exon21:c.2882G>A:p.R961H	rs183885357	0.0024	0.01515
1	5935162	A	T	NPHP4	splicing	NA	rs1287637	0.8277	0.81818
1	5937158	C	G	NPHP4	exonic	NPHP4:NM_001291594:exon16:c.1276G>C:p.V426L,NPHP4:NM_001291593:exon17:c.1273G>C:p.V425L,NPHP4:NM_015102:exon20:c.2812G>C:p.V938L	rs184961418	NA	0.00379
1	5937168	G	A	NPHP4	exonic	NPHP4:NM_001291594:exon16:c.1266C>T:p.R422R,NPHP4:NM_001291593:exon17:c.1263C>T:p.R421R,NPHP4:NM_015102:exon20:c.2802C>T:p.R934R	rs3747992	0.4289	0.31061
1	5937327	C	T	NPHP4	exonic	NPHP4:NM_001291594:exon16:c.1107G>A:p.A369A,NPHP4:NM_001291593:exon17:c.1104G>A:p.A368A,NPHP4:NM_015102:exon20:c.2643G>A:p.A881A	rs3747990	0.1318	0.20455
1	5940243	G	A	NPHP4	exonic	NPHP4:NM_001291594:exon15:c.1006C>T:p.R336W,NPHP4:NM_001291593:exon16:c.1003C>T:p.R335W,NPHP4:NM_015102:exon19:c.2542C>T:p.R848W	rs17472401	0.0155	0.01894
1	5940254	G	A	NPHP4	exonic	NPHP4:NM_001291594:exon15:c.995C>T:p.P332L,NPHP4:NM_001291593:exon16:c.992C>T:p.P331L,NPHP4:NM_015102:exon19:c.2531C>T:p.P844L	rs186014615	0.0002	0.00379
1	5951013	C	T	NPHP4	exonic	NPHP4:NM_001291594:exon13:c.683G>A:p.R228H,NPHP4:NM_001291593:exon14:c.680G>A:p.R227H,NPHP4:NM_015102:exon17:c.2219G>A:p.R740H	rs34248917	0.0249	0.01515
1	5951030	C	CG	NPHP4	exonic	NPHP4:NM_001291594:exon13:c.666delinsCG,NPHP4:NM_001291593:exon14:c.663delinsCG,NPHP4:NM_015102:exon17:c.2202delinsCG	NA	NA	0.00379
1	5965381	C	T	NPHP4	exonic	NPHP4:NM_001291594:exon11:c.390G>A:p.E130E,NPHP4:NM_001291593:exon12:c.387G>A:p.E129E,NPHP4:NM_015102:exon15:c.1926G>A:p.E642E	rs12120967	0.132	0.20455
1	5965455	C	T	NPHP4	exonic	NPHP4:NM_001291594:exon11:c.316G>A:p.E106K,NPHP4:NM_001291593:exon12:c.313G>A:p.E105K,NPHP4:NM_015102:exon15:c.1852G>A:p.E618K	rs571655	0.0103	0.01136
1	5965824	G	C	NPHP4	exonic	NPHP4:NM_001291594:exon10:c.95C>G:p.A32G,NPHP4:NM_001291593:exon11:c.92C>G:p.A31G,NPHP4:NM_015102:exon14:c.1631C>G:p.A544G	rs12093500	0.0077	0.00758
1	5969202	C	T	NPHP4	intronic	NA	rs41307782	0.0034	0.00379
1	5969245	G	A	NPHP4	exonic	NPHP4:NM_015102:exon12:c.1470C>T:p.L490L	rs12116997	0.0294	0.01136
1	5987696	T	C	NPHP4	intronic	NA	rs7520105	0.1458	0.20455
1	6008219	C	T	NPHP4	exonic	NPHP4:NM_015102:exon8:c.903G>A:p.P301P	rs757313436	1.22E-05	0.00379
1	6012904	A	C	NPHP4	intronic	NA	rs772596216	2.31E-05	0.00379
1	6038236	C	T	NPHP4	intronic	NA	rs550045403	NA	0.01136
1	6038471	G	A	NPHP4	exonic	NPHP4:NM_015102:exon3:c.138C>T:p.G46G	rs201069164	0.0004	0.00758
1	6038583	G	C	NPHP4	intronic	NA	rs4908639	NA	0.80682
1	6046264	G	A	NPHP4	exonic	NPHP4:NM_015102:exon2:c.86C>T:p.T29M	rs12142270	0.0294	0.01136
1	6100590	T	TA	KCNAB2	UTR5	NA	rs200252793	0.0131	0.00379
1	6100653	T	C	KCNAB2	exonic	KCNAB2:NM_001199860:exon2:c.25T>C:p.S9P,KCNAB2:NM_001199861:exon2:c.25T>C:p.S9P,KCNAB2:NM_003636:exon2:c.25T>C:p.S9P,KCNAB2:NM_172130:exon2:c.25T>C:p.S9P	NA	NA	0.00758
1	6101975	C	G	KCNAB2	intronic	NA	NA	NA	0.00379
1	6101984	G	A	KCNAB2	intronic	NA	rs370757165	5.30E-05	0.00379
1	6111721	C	T	KCNAB2	exonic	KCNAB2:NM_001199862:exon2:c.125C>T:p.A42V	rs202153711	0.0039	0.01136
1	6111757	G	A	KCNAB2	exonic	KCNAB2:NM_001199862:exon2:c.161G>A:p.R54H	rs11589347	0.0262	0.04545
1	6132884	CG	G	KCNAB2	intronic	NA	NA	NA	0.00379
1	6132889	G	A	KCNAB2	intronic	NA	NA	NA	0.00379
1	6133701	C	T	KCNAB2	intronic	NA	rs61489719	NA	0.00758
1	6142214	C	T	KCNAB2	intronic	NA	NA	NA	0.00379
1	6142308	T	C	KCNAB2	exonic	KCNAB2:NM_001199863:exon4:c.54T>C:p.D18D,KCNAB2:NM_001199862:exon5:c.354T>C:p.D118D,KCNAB2:NM_172130:exon5:c.213T>C:p.D71D,KCNAB2:NM_001199860:exon6:c.255T>C:p.D85D,KCNAB2:NM_001199861:exon6:c.255T>C:p.D85D,KCNAB2:NM_003636:exon6:c.255T>C:p.D85D	rs2227911	0.0864	0.02273
1	6145273	G	A	KCNAB2	exonic	KCNAB2:NM_001199863:exon5:c.90G>A:p.V30V,KCNAB2:NM_001199862:exon6:c.390G>A:p.V130V,KCNAB2:NM_172130:exon6:c.249G>A:p.V83V,KCNAB2:NM_001199860:exon7:c.291G>A:p.V97V,KCNAB2:NM_001199861:exon7:c.291G>A:p.V97V,KCNAB2:NM_003636:exon7:c.291G>A:p.V97V	rs34975389	0.0029	0.00379
1	6145365	A	G	KCNAB2	intronic	NA	rs2294936	NA	0.4697
1	6145379	C	T	KCNAB2	intronic	NA	rs2294935	NA	0.06818
1	6145380	G	A	KCNAB2	intronic	NA	rs36032813	NA	0.00758
1	6149007	T	G	KCNAB2	intronic	NA	NA	NA	0.00379
1	6149053	C	T	KCNAB2	intronic	NA	rs2273043	0.0928	0.12879
1	6149122	G	A	KCNAB2	intronic	NA	rs2273042	0.0939	0.12879
1	6154417	C	T	KCNAB2	intronic	NA	rs2294932	0.2388	0.17803
1	6155331	CT	C	KCNAB2	intronic	NA	NA	NA	0.02273
1	6155332	T	C	KCNAB2	intronic	NA	rs1555144	0.7095	0.66667
1	6155530	G	C	KCNAB2	intronic	NA	NA	0.002	0.00379
1	6156679	C	T	KCNAB2	intronic	NA	rs375429274	0.0002	0.00379
1	6157282	C	T	KCNAB2	intronic	NA	rs749434	0.306	0.36364
1	6157297	T	C	KCNAB2	intronic	NA	rs749435	0.0986	0.12879
1	6157434	C	T	KCNAB2	intronic	NA	rs2311802	0.4678	0.44697
1	6158553	G	A	KCNAB2	exonic	KCNAB2:NM_001199863:exon14:c.822G>A:p.P274P,KCNAB2:NM_172130:exon15:c.981G>A:p.P327P,KCNAB2:NM_001199860:exon16:c.1023G>A:p.P341P,KCNAB2:NM_001199861:exon16:c.1023G>A:p.P341P,KCNAB2:NM_001199862:exon16:c.1167G>A:p.P389P,KCNAB2:NM_003636:exon16:c.1023G>A:p.P341P	rs139957561	0.0003	0.00379
1	6158562	A	G	KCNAB2	exonic	KCNAB2:NM_001199863:exon14:c.831A>G:p.S277S,KCNAB2:NM_172130:exon15:c.990A>G:p.S330S,KCNAB2:NM_001199860:exon16:c.1032A>G:p.S344S,KCNAB2:NM_001199861:exon16:c.1032A>G:p.S344S,KCNAB2:NM_001199862:exon16:c.1176A>G:p.S392S,KCNAB2:NM_003636:exon16:c.1032A>G:p.S344S	rs2229002	0.5745	0.57197
1	6166352	CA	C	CHD5	splicing	NA	NA	NA	0.01515
1	6166352	CAA	CA	CHD5	splicing	NA	NA	NA	0.00758
1	6166647	C	T	CHD5	intronic	NA	rs186096603	0.0027	0.00379
1	6169681	A	G	CHD5	intronic	NA	NA	NA	0.01515
1	6170424	CG	C	CHD5	intronic	NA	rs78789357	0.5011	0.42045
1	6171835	G	A	CHD5	exonic	CHD5:NM_015557:exon36:c.5249C>T:p.T1750M	rs139581412	0.0006	0.00379
1	6171886	T	TTC	CHD5	exonic	CHD5:NM_015557:exon36:c.5198delinsGAA	NA	NA	0.01136
1	6171992	C	A	CHD5	intronic	NA	rs59788818	0.1806	0.18561
1	6181611	G	AG	CHD5	exonic	CHD5:NM_015557:exon32:c.4722delinsCT	NA	NA	0.00379
1	6183988	G	A	CHD5	intronic	NA	rs200617017	0.0004	0.01136
1	6184092	A	G	CHD5	exonic	CHD5:NM_015557:exon31:c.4615T>C:p.S1539P	rs2843493	0.6509	0.57955
1	6184192	A	G	CHD5	intronic	NA	rs2273041	0.5483	0.24242
1	6184286	A	G	CHD5	intronic	NA	rs2273040	NA	0.41288
1	6184347	C	T	CHD5	intronic	NA	NA	NA	0.00379
1	6184646	C	G	CHD5	exonic	CHD5:NM_015557:exon30:c.4470G>C:p.V1490V	NA	NA	0.00379
1	6185532	G	A	CHD5	intronic	NA	rs2273037	NA	0.27652
1	6185608	G	A	CHD5	exonic	CHD5:NM_015557:exon28:c.4236C>T:p.L1412L	rs61749270	0.0206	0.04545
1	6188044	TG	T	CHD5	intronic	NA	rs3215558	NA	0.06439
1	6188045	GGGGGGCG	GGGGGCG	CHD5	intronic	NA	NA	NA	0.00379
1	6188052	G	C	CHD5	intronic	NA	NA	NA	0.00379
1	6188074	G	C	CHD5	intronic	NA	NA	NA	0.01136
1	6188075	C	CG	CHD5	intronic	NA	NA	NA	0.00758
1	6188075	CG	G	CHD5	intronic	NA	NA	NA	0.00379
1	6188216	GCT	G	CHD5	exonic	CHD5:NM_015557:exon25:c.3791_3793C	NA	NA	0.00758
1	6188377	G	A	CHD5	intronic	NA	rs72632513	NA	0.25379
1	6188546	G	A	CHD5	intronic	NA	rs2273034	0.2907	0.26894
1	6188778	T	TC	CHD5	intronic	NA	NA	NA	0.02652
1	6188779	G	C	CHD5	intronic	NA	rs2273033	NA	0.17045
1	6188803	T	A	CHD5	intronic	NA	rs1883766	NA	0.10227
1	6189058	C	T	CHD5	exonic	CHD5:NM_015557:exon23:c.3459G>A:p.S1153S	rs140567383	0.0005	0.00758
1	6190173	G	A	CHD5	intronic	NA	rs185664891	0.0039	0.00758
1	6190215	C	T	CHD5	intronic	NA	rs9434662	0.2303	0.16667
1	6190315	C	T	CHD5	exonic	CHD5:NM_015557:exon22:c.3336G>A:p.A1112A	rs17029184	0.0862	0.10227
1	6191632	C	T	CHD5	intronic	NA	rs2235790	NA	0.0303
1	6194347	T	G	CHD5	intronic	NA	rs3765452	0.2427	0.15909
1	6194737	G	C	CHD5	intronic	NA	NA	NA	0.01515
1	6194765	C	T	CHD5	intronic	NA	rs61739482	0.0012	0.00379
1	6195024	C	T	CHD5	intronic	NA	rs2746067	NA	0.38258
1	6195269	C	T	CHD5	intronic	NA	rs114398792	0.0057	0.00379
1	6195475	A	G	CHD5	intronic	NA	NA	NA	0.00758
1	6195493	G	A	CHD5	intronic	NA	rs2250504	0.4859	0.39015
1	6195548	C	T	CHD5	intronic	NA	rs72632517	NA	0.17424
1	6195598	A	C	CHD5	intronic	NA	rs9434673	NA	0.39394
1	6196394	G	A	CHD5	intronic	NA	rs72632523	NA	0.04167
1	6196493	A	G	CHD5	intronic	NA	rs7526887	NA	0.35606
1	6196517	G	A	CHD5	intronic	NA	rs7513548	NA	0.34848
1	6196869	A	G	CHD5	exonic	CHD5:NM_015557:exon16:c.2493T>C:p.I831I	rs2250358	0.486	0.38636
1	6196943	A	G	CHD5	intronic	NA	rs2746066	0.48	0.38636
1	6196951	T	A	CHD5	intronic	NA	rs2785582	0.4791	0.38636
[truncated: 311,310 more rows]
[truncated: 1 more columns]
